# Supplementary material for: Tissue-adapted Tregs harness inflammatory signals to promote intestinal repair from therapy-related injury
Source: Signal Transduct Target Ther. 2025 Nov 26;10:384. doi: 10.1038/s41392-025-02476-5 (PMC12647259; doi:10.1038/s41392-025-02476-5)
Supplement: Supplementary file 2 — Table S1 [file 41392_2025_2476_MOESM2_ESM.xlsx]

## Sheet: T cells high_vs_T cells low
Pathway	PathwaySize	ES-Score	NES-Score	p-value	FDR	FWER	Genes	PathwayDB
REACTOME_PEPTIDE_CHAIN_ELONGATION	69	0.5436107	21513653	0	0.0014973544	0.001	Rps20;Eef1a1;Rpl4;Rpl29;Rps5;Rpl3;Rplp0;Rpl32;Rplp1;Eef2;Rpl18a;Rps18;Rpsa;Rpl18;Rps26;Rps28;Rps3;Rps25;Rplp2;Rpl23;Rps4x;Rps10;Rpl14;Rps19;Rps21;Rpl37a;Rpl7a;Rps15a;Rps11;Rpl26;Rpl6;Rpl39;Rpl8;Rps8;Rpl27a;Rpl13;Uba52;Rps9;Rpl36;Rps14	Reactome
REACTOME_3_UTR_MEDIATED_TRANSLATIONAL_REGULATION	87	0.50861615	21309395	0	0.0022093419	0.003	Rps20;Rpl4;Rpl29;Rps5;Rpl3;Rplp0;Rpl32;Rplp1;Eif4b;Rpl18a;Rps18;Rpsa;Rpl18;Rps26;Rps28;Rps3;Rps25;Eif3f;Eif3h;Rplp2;Eif3e;Rpl23;Rps4x;Rps10;Rpl14;Rps19;Eif3a;Eif3d;Rps21;Rpl37a;Rpl7a;Eif4e;Rps15a;Rps11;Eif3i;Eif3c;Eif3k;Rpl26;Rpl6;Rpl39;Rpl8;Rps8;Eif3b;Rpl27a;Rpl13;Uba52;Rps9;Rpl36;Rps14;Eif4a1	Reactome
REACTOME_NONSENSE_MEDIATED_DECAY_ENHANCED_BY_THE_EXON_JUNCTION_COMPLEX	89	0.4966686	20469682	0	0.0060186293	0.013	Rps20;Rpl4;Rpl29;Rps5;Rpl3;Rplp0;Rpl32;Rplp1;Rpl18a;Rps18;Rpsa;Rpl18;Rps26;Rps28;Upf3b;Rps3;Rps25;Upf2;Rplp2;Rpl23;Rps4x;Rps10;Smg6;Smg7;Ppp2r1a;Rpl14;Rps19;Ppp2r2a;Rps21;Smg1;Rpl37a;Rpl7a;Rps15a;Eif4a3;Rps11;Rpl26;Rpl6;Rpl39;Rpl8;Rps8;Rpl27a;Rpl13;Uba52;Rps9;Rpl36;Rps14;Ppp2ca	Reactome
REACTOME_PHASE_II_CONJUGATION	33	0.598776	20185168	0	0.007996645	0.023	Papss2;Bpnt1;Mgst3;Gclm;Papss1;Cndp2;Ugdh;Gss;Gsta4;Sult1a1;Mat2b;Mgst1;Oplah;Gsta3	Reactome
REACTOME_LIPOPROTEIN_METABOLISM	21	0.6676638	2012771	0	0.0069310875	0.025	P4hb;Apoe;Apoa1;Amn;Sar1b;Cubn;Abca1;Scarb1;Apob;Apoc3;Sdc1;Abcg1;Mttp;Apoa2	Reactome
REACTOME_IMMUNOREGULATORY_INTERACTIONS_BETWEEN_A_LYMPHOID_AND_A_NON_LYMPHOID_CELL	33	0.5884038	19902575	0	0.009057674	0.039	Itgb7;Hcst;Cd3e;Sell;Cd247;Cd3d;Itgal;Itgb2;Klrc1;Amica1;Cd3g;Icam1;B2m;Vcam1;Cd96	Reactome
REACTOME_ACTIVATION_OF_THE_MRNA_UPON_BINDING_OF_THE_CAP_BINDING_COMPLEX_AND_EIFS_AND_SUBSEQUENT_BINDING_TO_43S	47	0.53829634	1972183	0.002079002	0.011614181	0.058	Rps20;Rps5;Eif4b;Rps18;Rpsa;Rps26;Rps28;Rps3;Rps25;Eif3f;Eif3h;Eif3e;Rps4x;Rps10;Rps19;Eif3a;Eif3d;Rps21;Eif4e;Rps15a;Rps11;Eif3i;Eif3c;Eif3k;Eif4ebp1;Rps8;Eif3b;Rps9;Rps14;Eif4a1	Reactome
REACTOME_SULFUR_AMINO_ACID_METABOLISM	20	0.6575759	19539073	0	0.014173704	0.08	Gclm;Cndp2;Sqrdl;Slc25a10;Enoph1;Cbs;Suox;Mat2b;Tst	Reactome
REACTOME_TCR_SIGNALING	40	0.54902196	192353	0	0.018811123	0.117	Ptprc;Lck;Lat;Cd3e;Cd247;Cd3d;Prkcq;Pag1;Cd3g;Malt1;Rela;Ripk2;Bcl10;Chuk;Lcp2;Was;Nfkbia;Cd4	Reactome
REACTOME_DOWNSTREAM_TCR_SIGNALING	25	0.6104452	19161432	0	0.018596055	0.128	Lck;Cd3e;Cd247;Cd3d;Prkcq;Cd3g;Malt1;Rela;Ripk2;Bcl10;Chuk;Nfkbia;Cd4;Pdpk1	Reactome
REACTOME_INFLUENZA_VIRAL_RNA_TRANSCRIPTION_AND_REPLICATION	84	0.46842062	19021297	0	0.019718233	0.144	Rps20;Rpl4;Rpl29;Rps5;Rpl3;Rplp0;Rpl32;Rplp1;Rpl18a;Rps18;Rpsa;Rpl18;Rps26;Rps28;Rps3;Rps25;Rplp2;Rpl23;Rps4x;Rps10;Rpl14;Rps19;Rps21;Rpl37a;Rpl7a;Rps15a;Polr2i;Rps11;Rpl26;Rpl6;Polr2e;Rpl39;Rpl8;Rps8;Grsf1;Gtf2f2;Rpl27a;Rpl13;Uba52;Rps9;Rpl36;Rps14;Polr2b;Polr2l	Reactome
REACTOME_FORMATION_OF_THE_TERNARY_COMPLEX_AND_SUBSEQUENTLY_THE_43S_COMPLEX	39	0.5378822	18986601	0.0018903592	0.019005124	0.151	Rps20;Rps5;Rps18;Rpsa;Rps26;Rps28;Rps3;Rps25;Eif3f;Eif3h;Eif3e;Rps4x;Rps10;Rps19;Eif3a;Eif3d;Rps21;Rps15a;Rps11;Eif3i;Eif3c;Eif3k;Rps8;Eif3b;Rps9;Rps14	Reactome
REACTOME_GLUCONEOGENESIS	26	0.5896369	18844594	0.002096436	0.020286711	0.17	Fbp2;Aldob;Pck1;Slc25a13;Slc25a10;Fbp1;Slc25a11;Slc25a1;Pck2;Pfkfb1	Reactome
REACTOME_INFLUENZA_LIFE_CYCLE	118	0.4331114	1879755	0	0.019710507	0.177	Rps20;Rpl4;Rpl29;Rps5;Rpl3;Rplp0;Rpl32;Clta;Rplp1;Rpl18a;Rps18;Rpsa;Rpl18;Rps26;Rps28;Rps3;Rps25;Nup54;Nup50;Rplp2;Rpl23;Aaas;Rps4x;Rps10;Rpl14;Rps19;Cltc;Nup153;Tpr;Nup107;Rps21;Rae1;Rpl37a;Rpl7a;Rps15a;Polr2i;Rps11;Rpl26;Rpl6;Nup62;Polr2e;Rpl39;Rpl8;Rps8;Grsf1;Gtf2f2;Rpl27a;Rpl13;Uba52;Rps9;Rpl36;Rps14;Nup88;Polr2b;Nup214;Polr2l;Ran;Kpna1;Rps15;Rps16;Rpl34;Rpl7;Rpl27;Nupl2;Ipo5	Reactome
REACTOME_MHC_CLASS_II_ANTIGEN_PRESENTATION	68	0.46520042	18449996	0.0019493178	0.027093299	0.254	Ctsd;Ctss;Sec23a;Ctsb;Kif3b;Sar1b;Dctn2;Clta;Dnm2;Osbpl1a;Sec24d;Ap2m1;Ctsa;Dctn4;Lgmn;Dctn6;Cltc;Kif20a	Reactome
REACTOME_PEROXISOMAL_LIPID_METABOLISM	19	0.5995891	17888823	0.0021276595	0.0449413	0.406	Idh1;Hsd17b4;Slc27a2;Acox2;Acox1;Hacl1;Crot;Phyh	Reactome
REACTOME_RECYCLING_PATHWAY_OF_L1	22	0.58208424	17706952	0.0040650405	0.050222762	0.458	Ezr;Rps6ka1;Rps6ka4;Clta;Dnm2;Ap2m1;Msn;Cltc;Ap2a2	Reactome
REACTOME_METABOLISM_OF_MRNA	186	0.37555018	17536125	0	0.055898547	0.522	Rps20;Rpl4;Rpl29;Rps5;Rpl3;Hspa8;Rplp0;Rpl32;Rplp1;Eif4b;Rpl18a;Rps18;Rpsa;Rpl18;Rps26;Ywhaz;Rps28;Exosc5;Psmd4;Xrn1;Upf3b;Rps3;Rps25;Khsrp;Mapkapk2;Upf2;Exosc9;Prkcd;Rplp2;Psmd1;Rpl23;Cnot2;Rps4x;Rps10;Smg6;Smg7;Ppp2r1a;Psmb8;Rpl14;Rps19;Ppp2r2a;Exosc4;Rps21;Smg1;Rpl37a;Tnks1bp1;Rpl7a;Eif4e;Rps15a;Eif4a3;Rps11;Lsm5;Lsm1;Rpl26;Rpl6;Paip1;Rpl39;Rpl8;Cnot10;Rps8;Edc3;Ywhab;Hnrnpd;Rpl27a;Psmd8;Rpl13…	Reactome
REACTOME_BIOLOGICAL_OXIDATIONS	54	0.4733164	1749388	0	0.05503042	0.535	Papss2;Cyp27a1;Bpnt1;Mgst3;Gclm;Aldh1a1;Maoa;Papss1;Cndp2;Ugdh;Gss;Gsta4;Fmo2	Reactome
REACTOME_ANTIGEN_PRESENTATION_FOLDING_ASSEMBLY_AND_PEPTIDE_LOADING_OF_CLASS_I_MHC	15	0.62516516	1697407	0.0058479533	0.086507	0.72	Sec23a;Sar1b;Sec24d;Tap1;Tap2;B2m	Reactome
REACTOME_TRANSLATION	125	0.3881982	1696224	0	0.08356552	0.723	Rps20;Eef1a1;Rpl4;Rpl29;Rps5;Rpl3;Rplp0;Rpl32;Rplp1;Eef2;Eif4b;Rpl18a;Rps18;Rpsa;Eef1b2;Rpl18;Rps26;Srp68;Rps28;Rps3;Rps25;Eif3f;Eif3h;Rplp2;Eif3e;Rpl23;Rps4x;Rps10;Rpl14;Rps19;Eif3a;Eif2b5;Eif3d;Rps21;Rpl37a;Rpl7a;Eif4e;Rps15a;Srp72;Eif2b2;Eif2b3;Rps11;Eif3i;Eif3c;Eif3k;Rpl26;Rpl6;Eif4ebp1;Rpl39;Rpl8;Rps8;Eif3b;Rpl27a;Sec11a;Rpl13;Uba52;Rps9;Rpl36;Rps14;Eif4a1	Reactome
REACTOME_GENERATION_OF_SECOND_MESSENGER_MOLECULES	18	0.57949036	16913582	0.0116054155	0.08369223	0.737	Lck;Lat;Cd3e;Cd247;Cd3d;Cd3g;Lcp2;Was;Cd4	Reactome
REACTOME_INTERACTIONS_OF_VPR_WITH_HOST_CELLULAR_PROTEINS	31	0.50353247	16752682	0.013307985	0.09363207	0.798	Slc25a5;Slc25a4;Psip1;Nup54;Nup50;Aaas;Nup153;Tpr;Nup107;Rae1	Reactome
REACTOME_COSTIMULATION_BY_THE_CD28_FAMILY	44	0.46027768	16599733	0.0061601643	0.10334824	0.838	Pdcd1;Cd274;Lck;Cd3e;Cd247;Cd3d;Them4;Cd3g;Akt3;Trib3;Ppp2r1a;Map3k8;Mapkap1;Rac1;Cd4;Ppp2r5d	Reactome
REACTOME_ADAPTIVE_IMMUNE_SYSTEM	411	0.3241384	16573297	0	0.10135662	0.84	Ctsd;Ctss;Pdcd1;Sec23a;Cd274;Ptprc;Calm1;Ctsb;Itgb7;Hcst;Fbxo44;Lck;Asb13;Lat;Zbtb16;Cd3e;Sell;Kif3b;Cd247;Cd3d;Sar1b;Dctn2;Clta;Sh3kbp1;Dnm2;Osbpl1a;Itpr2;Sec24d;Itgal;Itgb2;Prkcq;Klrc1;Ap2m1;Ywhaz;Tap1;Them4;Amica1;Blmh;Hectd3;Trip12;Psmd4;Anapc2;Pag1;Anapc7;Lrrc41;Ctsa;Uba2;Tap2;Cd3g;Akt3;Raf1;Malt1;Fbxo3;Ube2a;Icam1;Itgb5;B2m;Psmd1;Cul7;Sae1;Gsk3a;Dctn4;Rela;Ripk2;Casp9;Trib3;Calm3;Vcam1;Lgmn…	Reactome
REACTOME_PI3K_EVENTS_IN_ERBB2_SIGNALING	37	0.48024124	1651771	0.009596929	0.10202509	0.856	Gab1;Erbb2;Erbb3;Them4;Akt3;Gsk3a;Casp9;Trib3;Nrg1;Chuk;Mapkap1;Ereg;Pdpk1;Btc;Foxo1;Cdkn1a	Reactome
REACTOME_MEMBRANE_TRAFFICKING	99	0.39239112	16401774	0	0.107569605	0.876	Gns;Sec23a;Snx5;Hspa8;Tsg101;Sar1b;Sh3d19;Clta;Dnm2;Sec24d;Tfrc;Ap2m1;Ap3b1;Ap4e1;Snx9;Copa;Cope;Copb2;Hgs;Gjb2;M6pr;Pum1;Bloc1s3;Vta1;Chmp6;Stam2;Cltc;Fth1;Chmp2b	Reactome
REACTOME_METABOLISM_OF_RNA	229	0.34482792	16365039	0	0.10747059	0.884	Rps20;Rpl4;Rpl29;Rps5;Rpl3;Hspa8;Rplp0;Rpl32;Rplp1;Eif4b;Rpl18a;Rps18;Rpsa;Rpl18;Rps26;Ywhaz;Rps28;Exosc5;Psmd4;Xrn1;Upf3b;Rps3;Rps25;Phax;Khsrp;Mapkapk2;Nup54;Upf2;Exosc9;Nup50;Prkcd;Rplp2;Psmd1;Ddx20;Rpl23;Aaas;Cnot2;Rps4x;Rps10;Smg6;Smg7;Ppp2r1a;Psmb8;Rpl14;Rps19;Ppp2r2a;Nup153;Tpr;Nup107;Exosc4;Clns1a;Rps21;Rae1;Smg1;Rpl37a;Tnks1bp1;Rpl7a;Eif4e;Rps15a;Eif4a3;Rps11;Snrpb;Lsm5;Lsm1;Rpl26;Rpl6;N…	Reactome
REACTOME_BILE_ACID_AND_BILE_SALT_METABOLISM	15	0.5813739	16091079	0.022132797	0.13305214	0.943	Cyp27a1;Hsd17b4;Slc27a2;Acox2;Baat	Reactome
REACTOME_THE_ROLE_OF_NEF_IN_HIV1_REPLICATION_AND_DISEASE_PATHOGENESIS	24	0.5054099	1608614	0.013916501	0.12908255	0.944	Dock2;Lck;Cd247;Ap2m1;B2m;Atp6v1h;Pacs1;Rac1;Ap2a2;Cd4	Reactome
REACTOME_EGFR_DOWNREGULATION	22	0.5389962	15982878	0.021696253	0.13695198	0.96	Epn1;Clta;Sh3kbp1;Ap2m1;Hgs;Stam2;Cltc;Eps15;Ap2a2	Reactome
REACTOME_TRANS_GOLGI_NETWORK_VESICLE_BUDDING	51	0.42683294	15879041	0.01754386	0.14444192	0.972	Gns;Snx5;Hspa8;Sh3d19;Clta;Dnm2;Tfrc;Ap3b1;Ap4e1;Snx9;M6pr;Pum1;Bloc1s3;Cltc;Fth1	Reactome
REACTOME_DEADENYLATION_OF_MRNA	17	0.5487321	15752301	0.027777778	0.15465115	0.978	Eif4b;Cnot2;Tnks1bp1;Eif4e;Eif4a3;Paip1;Cnot10;Eif4a1	Reactome
REACTOME_CIRCADIAN_CLOCK	43	0.43608695	15423114	0.027027028	0.1949913	0.995	Cry2;Cpt1a;Srebf1;Fbxl3;Per1;Npas2;Ncoa6;Cry1;Ncoa2;Csnk1d;Nampt;Ncor1;Ppara;Rxra;Tbl1xr1;Hdac3;Atf2	Reactome
REACTOME_CHOLESTEROL_BIOSYNTHESIS	19	0.52095	15407451	0.037037037	0.19164331	0.996	Dhcr24;Hsd17b7;Lss;Hmgcs1;Nsdhl;Ggps1;Msmo1;Lbr;Fdps;Fdft1;Mvk;Sqle	Reactome
REACTOME_INTERFERON_GAMMA_SIGNALING	38	0.4430836	15286553	0.022869023	0.2037974	0.997	Gbp7;Irf6;Ptpn1;Stat1;Icam1;Ifngr1;Prkcd;Gbp2;B2m;Vcam1;Irf8;Pias1;Ptafr;Oas3;Irf9;Irf1;Gbp6;Ciita;Sp100;Jak1;Gbp4;Cd44;Sumo1	Reactome
REACTOME_GLUTATHIONE_CONJUGATION	18	0.52700466	15235947	0.03265306	0.20565978	0.997	Mgst3;Gclm;Cndp2;Gss;Gsta4;Mgst1;Oplah;Gsta3	Reactome
REACTOME_G0_AND_EARLY_G1	21	0.5053555	15219642	0.03250478	0.20342457	0.997	Rbl1;Rbl2;Lin54;Lin37;Cdk1;E2f5	Reactome
REACTOME_APOPTOTIC_CLEAVAGE_OF_CELLULAR_PROTEINS	32	0.45058897	15023898	0.04208417	0.22822332	0.998	Ocln;Lmna;Fnta;Birc2;Prkcq;Vim;Add1;Bcap31;Prkcd;Tjp2;Casp8	Reactome
REACTOME_SRP_DEPENDENT_COTRANSLATIONAL_PROTEIN_TARGETING_TO_MEMBRANE	91	0.35866988	15012101	0.0075046904	0.22442149	0.998	Rps20;Rpl4;Rpl29;Rps5;Rpl3;Rplp0;Rpl32;Rplp1;Rpl18a;Rps18;Rpsa;Rpl18;Rps26;Srp68;Rps28;Rps3;Rps25;Rplp2;Rpl23;Rps4x;Rps10;Rpl14;Rps19;Rps21;Rpl37a;Rpl7a;Rps15a;Srp72;Rps11;Rpl26;Rpl6;Rpl39;Rpl8;Rps8;Rpl27a;Sec11a;Rpl13;Uba52;Rps9;Rpl36;Rps14	Reactome
REACTOME_NEF_MEDIATES_DOWN_MODULATION_OF_CELL_SURFACE_RECEPTORS_BY_RECRUITING_THEM_TO_CLATHRIN_ADAPTERS	17	0.5249189	1492323	0.04158004	0.23297475	0.998	Lck;Ap2m1;B2m;Atp6v1h;Pacs1;Ap2a2;Cd4	Reactome
REACTOME_RORA_ACTIVATES_CIRCADIAN_EXPRESSION	23	0.48207623	14920245	0.04715128	0.22804692	0.998	Cpt1a;Srebf1;Npas2;Ncoa6;Ncoa2;Ncor1;Ppara;Rxra;Tbl1xr1;Hdac3	Reactome
REACTOME_TRANSPORT_OF_MATURE_TRANSCRIPT_TO_CYTOPLASM	51	0.40517655	14851158	0.022222223	0.23321338	0.999	Upf3b;Srsf4;Nup54;Srsf11;Srsf5;Cpsf1;Nup50;Aaas;Cdc40;Srrm1;Nup153;Tpr;Nup107;Rae1;Eif4e;Srsf6;U2af1;Nup62;Cpsf3;Nup88;Nup214;U2af2;Srsf3;Nupl2;Nup205;Ranbp2;Nfx1;Rbm8a;Nup210	Reactome
REACTOME_ABC_FAMILY_PROTEINS_MEDIATED_TRANSPORT	19	0.49543092	14807298	0.05353319	0.23598981	1	Apoa1;Abcc4;Abcd3;Abcc5;Abcg8;Abcg1;Abcc2;Abcc1	Reactome
REACTOME_LIPID_DIGESTION_MOBILIZATION_AND_TRANSPORT	34	0.43044946	14734299	0.034979425	0.24237224	1	P4hb;Apoe;Apoa1;Amn;Sar1b;Cubn;Abca1;Scarb1;Apob;Abcg8;Apoc3;Sdc1	Reactome
REACTOME_GOLGI_ASSOCIATED_VESICLE_BIOGENESIS	46	0.398051	1465771	0.033402923	0.2497871	1	Snx5;Hspa8;Sh3d19;Clta;Dnm2;Tfrc;Ap3b1;Ap4e1;Snx9;Pum1;Bloc1s3;Cltc;Fth1	Reactome
REACTOME_MRNA_3_END_PROCESSING	32	0.43669152	144703	0.057803467	0.2767377	1	Upf3b;Srsf4;Srsf11;Srsf5;Cpsf1;Cstf1;Cdc40;Srrm1;Clp1;Srsf6;U2af1;Pcf11;Cpsf3;U2af2;Srsf3;Cpsf7;Pabpn1;Nfx1;Rbm8a	Reactome
REACTOME_HOST_INTERACTIONS_OF_HIV_FACTORS	111	0.3360619	14402082	0.012269938	0.28356552	1	Slc25a5;Dock2;Lck;Slc25a4;Psip1;Cd247;Ap2m1;Psmd4;Nup54;Nup50;Npm1;B2m;Psmd1;Aaas;Rcc1;Atp6v1h;Pacs1;Psmb8;Nup153;Tpr;Nup107;Rac1;Rae1;Ap2a2;Cd4;Nup62;Ap1m1;Psmd8;Uba52;Psmc1;Psmc3;Psme1;Nup88;Psmd6;Nup214;Psma6;Ran;Cul5;Ap1b1	Reactome
REACTOME_CREB_PHOSPHORYLATION_THROUGH_THE_ACTIVATION_OF_RAS	17	0.51262164	14234169	0.07910751	0.30766374	1	Calm1;Rps6ka1;Akap9;Raf1;Braf;Calm3;Rras;Pdpk1;Rps6ka3	Reactome
REACTOME_SIGNALING_BY_EGFR_IN_CANCER	94	0.33486086	14151778	0.018947368	0.31773627	1	Calm1;Epn1;Gab1;Clta;Sh3kbp1;Itpr2;Ap2m1;Them4;Pag1;Map2k2;Akt3;Raf1;Prkcd;Hgs;Gsk3a;Casp9;Trib3;Calm3;Cdk1;Chuk;Kras;Stam2;Cltc;Mapkap1;Eps15;Ap2a2;Pdpk1;Foxo1;Cdkn1a;Mapk3;Lrig1;Ywhab;Prkar1a;Uba52;Camk4;Egfr;Rictor;Adcy5	Reactome
REACTOME_PI3K_EVENTS_IN_ERBB4_SIGNALING	32	0.4260094	13984945	0.070281126	0.3440388	1	Them4;Akt3;Gsk3a;Casp9;Trib3;Nrg1;Chuk;Mapkap1;Ereg;Pdpk1;Btc;Foxo1;Cdkn1a	Reactome
REACTOME_POST_NMDA_RECEPTOR_ACTIVATION_EVENTS	19	0.4745997	13879185	0.0867052	0.360441	1	Calm1;Rps6ka1;Akap9;Raf1;Braf;Calm3;Rras;Pdpk1;Rps6ka3;Camk4	Reactome
REACTOME_ACTIVATION_OF_NMDA_RECEPTOR_UPON_GLUTAMATE_BINDING_AND_POSTSYNAPTIC_EVENTS	19	0.4745997	13861028	0.09623431	0.35745198	1	Calm1;Rps6ka1;Akap9;Raf1;Braf;Calm3;Rras;Pdpk1;Rps6ka3;Camk4	Reactome
REACTOME_BMAL1_CLOCK_NPAS2_ACTIVATES_CIRCADIAN_EXPRESSION	30	0.42281199	1385711	0.082840234	0.35163608	1	Cry2;Per1;Npas2;Ncoa6;Cry1;Ncoa2;Nampt;Ncor1;Ppara;Rxra;Tbl1xr1;Hdac3	Reactome
REACTOME_SIGNALING_BY_ERBB2	84	0.34055245	13845614	0.03950104	0.34737912	1	Calm1;Gab1;Erbb2;Itpr2;Erbb3;Them4;Map2k2;Akt3;Raf1;Grb7;Prkcd;Gsk3a;Casp9;Trib3;Calm3;Cdk1;Nrg1;Chuk;Kras;Mapkap1;Ereg;Pdpk1;Btc;Foxo1;Cdkn1a;Mapk3;Usp8;Ywhab;Prkar1a;Uba52;Camk4;Egfr;Rictor;Stub1;Adcy5;Cul5	Reactome
REACTOME_GRB2_EVENTS_IN_ERBB2_SIGNALING	18	0.46832526	13652359	0.0945674	0.38418454	1	Erbb2;Map2k2;Raf1;Cdk1;Nrg1;Kras;Ereg;Btc;Mapk3;Ywhab;Egfr	Reactome
REACTOME_LYSOSOME_VESICLE_BIOGENESIS	20	0.46428403	13636184	0.116054155	0.38155276	1	Gns;Hspa8;Clta;Dnm2	Reactome
REACTOME_APOPTOTIC_EXECUTION_PHASE	46	0.3733275	13588341	0.07450981	0.3859158	1	Ocln;Lmna;Fnta;Dffa;Birc2;Prkcq;Vim;Add1;Bcap31;Prkcd;Tjp2;Casp8	Reactome
REACTOME_PROCESSING_OF_CAPPED_INTRON_CONTAINING_PRE_MRNA	130	0.308173	13564007	0.02832244	0.38562024	1	Dnajc8;Upf3b;Hnrnpa1;Srsf4;Nup54;Ccar1;Srsf11;Srsf5;Cpsf1;Nup50;Hnrnpm;Aaas;Sf3a2;Cstf1;Cdc40;Srrm1;Sf3b4;Prpf6;Clp1;Sugp1;Nup153;Tpr;Nup107;Hnrnpr;Prpf8;Rae1;Sf3b3;Smc1a;Nhp2l1;Eif4e;Srsf6;Hnrnpl;Polr2i;Snrpb;Snrnp70;U2af1;Cd2bp2;Pcf11;Nup62;Polr2e;Ptbp1;Cpsf3;Hnrnpd;Sf3a3;Gtf2f2;Hnrnpul1;Nup88;Polr2b;Nup214;Hnrnpa3;Polr2l	Reactome
REACTOME_DNA_REPAIR	90	0.3265553	13527476	0.049079753	0.38793978	1	Mad2l2;Mre11a;Ercc4;Xrcc5;Ercc1;Apex1;Alkbh3;Ercc5;Prkdc;Rad23b;Ogg1;Xpc;Alkbh2;Lig3;Rpa2;Rfc5;Usp1;Mpg;Polr2i;Ercc3;Ccnh;Rev1;Rad50;Fanca;Pole2;Mdc1;Polr2e;Zbtb32;Rfc2;Xpa;Pole;Uba52;Polr2b;Polr2l;Mnat1;Fen1;Ercc2;Rev3l;Xab2;Tcea1;Xrcc4;Nthl1	Reactome
REACTOME_GAB1_SIGNALOSOME	34	0.39817056	1352022	0.09765625	0.38309833	1	Gab1;Them4;Pag1;Akt3;Gsk3a;Casp9;Trib3;Chuk;Mapkap1;Pdpk1;Foxo1;Cdkn1a;Egfr;Rictor	Reactome
REACTOME_SIGNAL_TRANSDUCTION_BY_L1	31	0.4015132	13520217	0.1002004	0.37691933	1	Rps6ka1;Rps6ka4;Clta;Ap2m1;Map2k2;Cltc;Rac1;Ap2a2;Csnk2a2;Rps6ka3;Mapk3;Csnk2b;Egfr;Nrp1;Mapk1;Ncam1	Reactome
REACTOME_TOLL_RECEPTOR_CASCADES	89	0.32503617	13430182	0.051759835	0.39079586	1	Ctss;Ctsb;Tbk1;Rps6ka1;Dnm2;Fos;Mapk8;Peli1;Eea1;Map2k2;Mapkapk2;Irak3;Pik3c3;Rela;Ripk2;Ikbke;App;Lgmn;Cdk1;Ppp2r1a;Nfkbib;Chuk;Tlr2;Nfkbia;Map2k7;Tab1;Ppp2r5d;Atf2;Hmgb1;Mef2a	Reactome
REACTOME_GLOBAL_GENOMIC_NER_GG_NER	31	0.40514868	1339501	0.11776062	0.3922069	1	Ercc4;Ercc1;Ercc5;Rad23b;Xpc;Rpa2;Rfc5;Ercc3;Ccnh;Pole2;Rfc2;Xpa;Pole	Reactome
REACTOME_HIV_INFECTION	171	0.28913122	13262991	0.02736842	0.41743776	1	Slc25a5;Dock2;Lck;Slc25a4;Psip1;Cd247;Rnmt;Tsg101;Ap2m1;Gtf2a1;Xrcc5;Psmd4;Taf11;Gtf2e2;Nup54;Nup50;Npm1;B2m;Psmd1;Aaas;Rcc1;Atp6v1h;Gtf2b;Pacs1;Psmb8;Tceb3;Taf4b;Nup153;Tpr;Nup107;Rac1;Rae1;Ap2a2;Cd4;Ctdp1;Polr2i;Ercc3;Ccnh;Nup62;Polr2e;Ap1m1;Tbp;Gtf2f2;Psmd8;Uba52;Psmc1;Psmc3;Psme1;Nup88;Polr2b;Psmd6;Nup214;Psma6;Polr2l;Ran;Cul5;Ap1b1;Mnat1;Fen1	Reactome
REACTOME_MRNA_PROCESSING	146	0.29306775	13189104	0.042035397	0.42864728	1	Rnmt;Dnajc8;Upf3b;Hnrnpa1;Srsf4;Nup54;Ccar1;Srsf11;Srsf5;Cpsf1;Nup50;Hnrnpm;Aaas;Sf3a2;Cstf1;Cdc40;Srrm1;Sf3b4;Prpf6;Clp1;Sugp1;Nup153;Tpr;Nup107;Hnrnpr;Prpf8;Rae1;Sf3b3;Smc1a;Nhp2l1;Eif4e;Srsf6;Hnrnpl;Polr2i;Ercc3;Snrpb;Snrnp70;Ccnh;U2af1;Cd2bp2;Pcf11;Nup62;Polr2e;Ptbp1;Cpsf3;Hnrnpd;Sf3a3;Gtf2f2;Hnrnpul1;Nup88;Polr2b;Nup214;Hnrnpa3;Polr2l	Reactome
REACTOME_GLUCOSE_METABOLISM	52	0.34721023	129078	0.09920635	0.4934755	1	Fbp2;Aldob;Calm1;Pck1;Slc25a13;Slc25a10;Fbp1;Phka2;Calm3;Slc25a11;Slc25a1;Ppp2r1a;Pck2;Pfkfb1	Reactome
REACTOME_SIGNALING_BY_RHO_GTPASES	86	0.3109512	12794335	0.09018036	0.5174478	1	Hmha1;Rac2;Plekhg2;Rhod;Myo9b;Arhgdib;Ngef;Gmip;Arhgdia;Vav3;Bcr;Arhgef3;Ophn1;G3bp2;Arhgap1;Fam13b;Rhog;Gdi2;Depdc1b;Rac1;Rhot1;Syde1	Reactome
REACTOME_MRNA_SPLICING	101	0.3020445	12752652	0.06318083	0.5215503	1	Dnajc8;Upf3b;Hnrnpa1;Srsf4;Ccar1;Srsf11;Srsf5;Cpsf1;Hnrnpm;Sf3a2;Cstf1;Cdc40;Srrm1;Sf3b4;Prpf6;Clp1;Sugp1;Hnrnpr;Prpf8;Sf3b3;Smc1a;Nhp2l1;Srsf6;Hnrnpl;Polr2i;Snrpb;Snrnp70;U2af1;Cd2bp2;Pcf11;Polr2e;Ptbp1;Cpsf3;Hnrnpd;Sf3a3;Gtf2f2;Hnrnpul1;Polr2b;Hnrnpa3;Polr2l	Reactome
REACTOME_SIGNALLING_BY_NGF	170	0.27658558	12742223	0.051502146	0.51695955	1	Calm1;Bcl2l11;Plekhg2;Rps6ka1;Clta;Dnm2;Itpr2;Ngef;Ap2m1;Mapk8;Arhgdia;Them4;Vav3;Sqstm1;Arhgef1;Map2k2;Arhgef3;Akt3;Raf1;Mapkapk2;Braf;Prkcd;Map2k5;Gsk3a;Rela;Ripk2;Casp9;Trib3;Calm3;Furin;Cdk1;Ppp2r1a;Chuk;Kras;Aatf;Ywhae;Cltc;Mapkap1;Rac1;Rapgef1;Nfkbia;Ncstn;Ap2a2;Hdac3;Ppp2r5d;Trio;Mef2a	Reactome
REACTOME_TIGHT_JUNCTION_INTERACTIONS	16	0.4481703	12638983	0.17281553	0.53968024	1	Cldn2;Cldn7;Cldn3;F11r;Prkci;Pard3	Reactome
REACTOME_DARPP_32_EVENTS	21	0.4164756	12534758	0.1764706	0.5636593	1	Calm1;Ppp3r1;Ppp3ca;Calm3;Ppp2r1a;Ppp2r5d;Prkar1a;Pde4b;Ppp2ca	Reactome
REACTOME_ENOS_ACTIVATION_AND_REGULATION	18	0.4240374	12470585	0.17097415	0.5748549	1	Calm1;Dnm2;Nosip;Prkg2;Lypla1;Calm3	Reactome
REACTOME_INTERFERON_SIGNALING	112	0.2884829	1246526	0.107421875	0.5686182	1	Ddx58;Gbp7;Irf6;Ptpn1;Stat1;Tyk2;Kpna3;Nup54;Icam1;Ifngr1;Nup50;Prkcd;Gbp2;B2m;Ifi35;Aaas;Ifit1;Vcam1;Irf8;Psmb8;Pias1;Ptafr;Oas3;Nup153;Tpr;Nup107;Rae1;Eif4e;Ifit3;Irf9;Irf1;Gbp6;Eif4a3;Ube2l6;Ciita;Sp100;Nup62;Egr1;Mapk3;Jak1;Gbp4;Cd44;Uba52;Eif4a1;Ifnar2;Nup88;Nup214;Sumo1	Reactome
REACTOME_INSULIN_RECEPTOR_SIGNALLING_CASCADE	59	0.32389995	12435287	0.12280702	0.570137	1	Gab1;Eif4b;Them4;Map2k2;Raf1;Pik3c3;Trib3;Rheb;Cdk1;Kras;Tsc1;Prkag2;Eif4e;Rps6kb1;Pdpk1;Prkag1;Eif4ebp1;Mapk3;Insr;Dok1;Ywhab	Reactome
REACTOME_METABOLISM_OF_LIPIDS_AND_LIPOPROTEINS	367	0.24802878	12430692	0.020449897	0.56395364	1	Angptl4;Dhcr24;Cyp27a1;P4hb;Degs2;Vapa;Idh1;Apoe;Apoa1;Hsd17b4;Sin3b;Slc27a2;Acox2;Neu1;Amn;Hsd17b7;Sar1b;Lss;Hexb;Pnpla2;Cubn;Abca1;Cpt1a;Acox1;Baat;Srebf1;Acsl5;Hacl1;Synj1;Asah1;Pex11a;Scarb1;Eci1;Chkb;Agpat3;Hadh;Med25;Hmgcs2;Apob;Ctsa;Pi4k2b;Sin3a;Cdk8;Npas2;Abcg8;Cdipt;Hadha;Apoc3;Sdc1;Crot;Ncoa6;Hmgcs1;Pik3c3;Cdk19;Inpp5j;Acsl3;Pitpnb;Plin2;Ncoa2;Mtmr14;Phyh;Gpd1;Trib3;Cers4;Lgmn;Slc25a1;C…	Reactome
REACTOME_ENDOSOMAL_SORTING_COMPLEX_REQUIRED_FOR_TRANSPORT_ESCRT	21	0.4091497	12423785	0.17381974	0.5583636	1	Tsg101;Hgs;Vta1;Chmp6;Stam2;Chmp2b;Chmp4c	Reactome
REACTOME_GLUCOSE_TRANSPORT	33	0.36425564	12408172	0.174	0.5558467	1	Slc37a4;G6pc;Hk3;Nup54;Nup50;Aaas;Nup153;Tpr;Nup107;Rae1	Reactome
REACTOME_PIP3_ACTIVATES_AKT_SIGNALING	26	0.3869529	12398198	0.1610338	0.5518458	1	Them4;Akt3;Gsk3a;Casp9;Trib3;Chuk;Mapkap1;Pdpk1;Foxo1;Cdkn1a	Reactome
REACTOME_RNA_POL_III_TRANSCRIPTION	30	0.37496072	12363962	0.17871486	0.55504364	1	Polr3a;Polr1c;Polr3h;Nfib;Gtf3c2;Snapc5;Polr2e;Tbp;Polr3e;Polr2l;Snapc4;Gtf3c4;Snapc3;Ssb;Gtf3c3;Polr3d;Polr3b;Brf1;Polr3c;Polr3gl	Reactome
REACTOME_P75_NTR_RECEPTOR_MEDIATED_SIGNALLING	61	0.3221371	12353826	0.122199595	0.5508635	1	Bcl2l11;Plekhg2;Ngef;Mapk8;Arhgdia;Vav3;Sqstm1;Arhgef1;Arhgef3;Rela;Ripk2;Aatf;Ywhae;Rac1;Nfkbia;Ncstn;Hdac3;Trio;Prkci	Reactome
REACTOME_NEGATIVE_REGULATORS_OF_RIG_I_MDA5_SIGNALING	27	0.38040742	12222939	0.19367589	0.58264023	1	Ddx58;Tbk1;Tnfaip3;Otud5;Nlrc5;Ikbke;Tax1bp1;Ube2d1	Reactome
REACTOME_CD28_DEPENDENT_PI3K_AKT_SIGNALING	17	0.42240167	12151726	0.20750988	0.5972508	1	Lck;Them4;Akt3;Trib3;Map3k8;Mapkap1	Reactome
REACTOME_PI3K_CASCADE	45	0.3273226	12067686	0.1875	0.6161892	1	Gab1;Eif4b;Them4;Pik3c3;Trib3;Rheb;Tsc1;Prkag2;Eif4e;Rps6kb1;Pdpk1;Prkag1;Eif4ebp1;Insr;Dok1	Reactome
REACTOME_FORMATION_OF_INCISION_COMPLEX_IN_GG_NER	20	0.40084496	12055156	0.20766129	0.6131628	1	Ercc4;Ercc1;Ercc5;Rad23b;Xpc;Rpa2;Ercc3;Ccnh;Xpa;Mnat1;Ercc2	Reactome
REACTOME_MEIOSIS	51	0.32464948	12052974	0.17479675	0.60682625	1	Terf2;Lmna;Mre11a;Smc3;Mlh1;Hist1h2bc;Blm;Smc1a;Dido1;H3f3b;Rpa2;Syne2;Rad50;Hist1h3b	Reactome
REACTOME_CIRCADIAN_REPRESSION_OF_EXPRESSION_BY_REV_ERBA	21	0.39800334	12023449	0.21386139	0.6089816	1	Npas2;Ncoa6;Ncoa2;Ncor1;Ppara;Rxra;Tbl1xr1;Hdac3	Reactome
REACTOME_SIGNALING_BY_INSULIN_RECEPTOR	72	0.30184337	12019285	0.16204691	0.60331213	1	Gab1;Eif4b;Them4;Map2k2;Raf1;Pik3c3;Atp6v1d;Atp6v1h;Trib3;Rheb;Cdk1;Atp6v0d2;Kras;Tsc1;Prkag2;Eif4e;Rps6kb1;Pdpk1;Atp6v1b2;Prkag1;Eif4ebp1;Mapk3;Insr;Dok1;Ywhab	Reactome
REACTOME_PPARA_ACTIVATES_GENE_EXPRESSION	92	0.28545725	12000929	0.15145229	0.60205865	1	Angptl4;Apoa1;Abca1;Cpt1a;Acox1;Srebf1;Pex11a;Med25;Hmgcs2;Cdk8;Npas2;Ncoa6;Hmgcs1;Cdk19;Plin2;Ncoa2;Trib3;Nrf1;Ncor1;Ppara;Apoa2;Slc27a1;Rxra;Tbl1xr1;Med9;Hdac3	Reactome
REACTOME_SYNTHESIS_OF_PIPS_AT_THE_PLASMA_MEMBRANE	26	0.36826998	11965424	0.21676892	0.6054687	1	Synj1;Pi4k2b;Inpp5j;Mtmr14;Mtmr1;Inpp5k;Inpp4b;Pip5k1c;Pi4k2a;Pik3c2a;Pip4k2a	Reactome
REACTOME_NRAGE_SIGNALS_DEATH_THROUGH_JNK	31	0.35262933	11918563	0.1923077	0.6128314	1	Bcl2l11;Plekhg2;Ngef;Mapk8;Vav3;Arhgef3	Reactome
REACTOME_TRANSPORT_OF_MATURE_MRNA_DERIVED_FROM_AN_INTRONLESS_TRANSCRIPT	32	0.3591034	11894612	0.22153209	0.6141574	1	Nup54;Cpsf1;Nup50;Aaas;Nup153;Tpr;Nup107;Rae1;Eif4e;Nup62;Cpsf3;Nup88;Nup214	Reactome
REACTOME_TRANSPORT_OF_RIBONUCLEOPROTEINS_INTO_THE_HOST_NUCLEUS	27	0.3739212	11875837	0.23306774	0.6129831	1	Nup54;Nup50;Aaas;Nup153;Tpr;Nup107;Rae1;Nup62;Nup88;Nup214;Kpna1;Nupl2;Nup205;Ranbp2;Nup210	Reactome
REACTOME_REGULATION_OF_GLUCOKINASE_BY_GLUCOKINASE_REGULATORY_PROTEIN	25	0.37452495	11844682	0.23379175	0.6159966	1	Nup54;Nup50;Aaas;Nup153;Tpr;Nup107;Rae1;Nup62;Nup88;Nup214;Nupl2;Nup205;Ranbp2;Nup210	Reactome
REACTOME_SHC1_EVENTS_IN_ERBB4_SIGNALING	17	0.41591588	11829667	0.2556701	0.6140634	1	Map2k2;Raf1;Cdk1;Nrg1;Kras;Ereg;Btc;Mapk3;Ywhab	Reactome
REACTOME_CHEMOKINE_RECEPTORS_BIND_CHEMOKINES	28	0.36036235	1178867	0.22614108	0.6194803	1	Ccl5;Cxcl16;Cxcr6;Ccl20;Ccl4;Cxcr3;Ccl3;Xcl1;Ccr2;Cxcl13	Reactome
REACTOME_EXTENSION_OF_TELOMERES	25	0.36689395	11722409	0.22020201	0.6321412	1	Dna2;Rpa2;Rfc5;Pole2;Rfc2;Pole;Ruvbl1;Fen1;Wrap53	Reactome
REACTOME_SIGNALING_BY_ILS	88	0.27618334	11648347	0.19620253	0.6474862	1	Lck;Il2rb;Ywhaz;Il3ra;Peli1;Sqstm1;Il7r;Stat1;Map2k2;Tyk2;Raf1;Irak3;Rela;Ripk2;Cdk1;Csf2rb;Chuk;Kras;Map3k8;Rapgef1;Tab1;Il1r2;Map3k3;Il2rg;Tollip;Il1rn	Reactome
REACTOME_CELL_JUNCTION_ORGANIZATION	42	0.3233086	11507692	0.25	0.68469894	1	Lamb3;Cldn2;Cldn7;Itgb4;Cldn3;Ctnna1;F11r;Lamc2	Reactome
REACTOME_ARMS_MEDIATED_ACTIVATION	15	0.42083728	11505909	0.274	0.67840356	1	Map2k2;Raf1;Braf;Cdk1;Kras;Rapgef1;Mapk3;Ywhab	Reactome
REACTOME_PI3K_AKT_ACTIVATION	31	0.34389296	11503608	0.25636008	0.67240196	1	Them4;Akt3;Gsk3a;Casp9;Trib3;Chuk;Mapkap1;Pdpk1;Foxo1;Cdkn1a;Rictor;Irs2;Rhoa	Reactome
REACTOME_RNA_POL_III_TRANSCRIPTION_INITIATION_FROM_TYPE_2_PROMOTER	21	0.37752035	11495246	0.23684211	0.6684587	1	Polr3a;Polr1c;Polr3h;Gtf3c2;Polr2e;Tbp;Polr3e;Polr2l;Gtf3c4;Gtf3c3;Polr3d;Polr3b;Brf1;Polr3c;Polr3gl	Reactome
REACTOME_CYTOKINE_SIGNALING_IN_IMMUNE_SYSTEM	199	0.2461744	1148702	0.16421053	0.6647426	1	Lck;Ddx58;Gbp7;Irf6;Il2rb;Ywhaz;Il3ra;Peli1;Sqstm1;Il7r;Ptpn1;Stat1;Map2k2;Tyk2;Raf1;Kpna3;Nup54;Icam1;Irak3;Ifngr1;Nup50;Prkcd;Gbp2;B2m;Ifi35;Aaas;Ifit1;Rela;Ripk2;Vcam1;Cdk1;Irf8;Csf2rb;Psmb8;Pias1;Ptafr;Chuk;Kras;Map3k8;Oas3;Nup153;Tpr;Nup107;Rae1;Rapgef1;Tab1;Eif4e;Ifit3;Il1r2;Map3k3;Irf9;Il2rg;Irf1;Gbp6;Eif4a3;Ube2l6;Tollip;Il1rn;Ciita	Reactome
REACTOME_SIGNALING_BY_SCF_KIT	68	0.2904127	11484691	0.21513945	0.659168	1	Lck;Grap;Them4;Stat1;Map2k2;Akt3;Raf1;Grb7;Gsk3a;Casp9;Trib3;Cdk1;Chuk;Kras;Mapkap1;Rac1;Fes;Pdpk1;Foxo1;Cdkn1a;Mapk3;Ywhab;Chek1;Sh2b3	Reactome
REACTOME_KINESINS	16	0.4092801	11477702	0.28880158	0.65496445	1	Kif3b;Kif20a;Kif23;Kif2c;Kif5b;Racgap1;Kif15;Klc3;Kifap3;Kif2a;Kif22	Reactome
REACTOME_DOWNSTREAM_SIGNAL_TRANSDUCTION	80	0.28567272	1146565	0.21456693	0.6521843	1	Calm1;Stat6;Itpr2;Them4;Stat1;Map2k2;Akt3;Raf1;Grb7;Prkcd;Gsk3a;Casp9;Trib3;Calm3;Cdk1;Pdgfra;Chuk;Kras;Mapkap1;Rapgef1;Pdpk1;Foxo1;Cdkn1a;Rasa1;Mapk3;Ywhab;Prkar1a;Camk4;Rictor;Pdgfrb;Adcy5	Reactome
REACTOME_IL_2_SIGNALING	33	0.34031063	11442853	0.25604838	0.653431	1	Lck;Il2rb;Il3ra;Map2k2;Raf1;Cdk1;Csf2rb;Kras;Il2rg;Mapk3;Jak1;Ywhab	Reactome
REACTOME_APOPTOSIS	128	0.26331308	11436968	0.19517103	0.6492968	1	Ocln;Lmna;Bcl2l11;Ppp3r1;Fnta;Dffa;Birc2;Prkcq;Fas;Vim;Mapk8;Psmd4;Add1;Pmaip1;Bcap31;Prkcd;Dapk3;Tjp2;Psmd1;Traf2;Casp8;Casp9;Psmb8;Unc5b;Hist1h1b;Hmgb1;Apc;Plec;Ywhab;Tjp1;Ripk1;Pkp1;Tnfsf10;Dbnl;Psmd8;Uba52;Psmc1;H1f0;Psmc3;Psme1;Tnf;Psmd6;Sptan1;Psma6	Reactome
REACTOME_TRANSMISSION_ACROSS_CHEMICAL_SYNAPSES	70	0.29014972	11370019	0.22540984	0.6643699	1	Maoa;Glul;Calm1;Rps6ka1;Hspa8;Akap9;Gnai3;Ap2m1;Gnai2;Gnb5;Raf1;Gls;Braf;Dnajc5;Gng12;Calm3;Gng2;Snap25;Rras;Plcb3;Ap2a2	Reactome
REACTOME_TRANSMEMBRANE_TRANSPORT_OF_SMALL_MOLECULES	234	0.23987909	11328542	0.15594542	0.6711713	1	Slc37a4;Slc47a1;G6pc;Slc13a2;Mcoln1;Apoa1;Abcc4;Abcd3;Slc6a19;Slc2a5;Slc22a5;Abcc5;Slc15a4;Slc16a10;Slc30a2;Slc6a6;Aqp3;Slc15a1;Slc6a18;Tfrc;Slc25a10;Slc5a1;Rab11fip2;Slc38a3;Gnb5;Slc39a3;Aqp1;Abcg8;Slc5a6;Hk3;Nup54;Slc17a5;Slc17a8;Heph;Nup50;Aaas;Gng12;Atp6v1d;Atp6v1h;Slc3a2;Gng2;Atp6v0d2;Slc13a1;Abcg1;Slc29a1;Slc30a5;Slc3a1;Slc34a2;Fth1;Nup153;Tpr;Nup107;Slc27a1;Atp8b4;Rae1;Atp1b1	Reactome
REACTOME_FATTY_ACID_TRIACYLGLYCEROL_AND_KETONE_BODY_METABOLISM	147	0.25087935	11289815	0.19387755	0.6772963	1	Angptl4;Apoa1;Sin3b;Abca1;Cpt1a;Acox1;Srebf1;Acsl5;Pex11a;Eci1;Agpat3;Hadh;Med25;Hmgcs2;Sin3a;Cdk8;Npas2;Hadha;Ncoa6;Hmgcs1;Cdk19;Acsl3;Plin2;Ncoa2;Gpd1;Trib3;Slc25a1;Dgat2;Nrf1;Ncor1;Acsl4;Ppara;Apoa2;Slc27a1;Prkag2;Hadhb;Rxra;Dgat1;Tbl1xr1;Med9;Hdac3	Reactome
REACTOME_ANTIGEN_PROCESSING_CROSS_PRESENTATION	62	0.28890845	11227473	0.25813007	0.6904369	1	Ctss;Tap1;Psmd4;Tap2;Itgb5;B2m;Psmd1;Psmb8;Mrc1;Cybb;Psmd8;Uba52;Psmc1;Psmc3;Psme1;Psmd6;Psma6	Reactome
REACTOME_IL1_SIGNALING	32	0.337347	11204007	0.30332682	0.69202	1	Peli1;Sqstm1;Irak3;Ripk2;Chuk;Map3k8;Tab1;Il1r2;Map3k3;Tollip;Il1rn	Reactome
REACTOME_CLEAVAGE_OF_GROWING_TRANSCRIPT_IN_THE_TERMINATION_REGION_	40	0.31393862	11194403	0.27944112	0.6888184	1	Upf3b;Srsf4;Srsf11;Srsf5;Cpsf1;Cstf1;Cdc40;Srrm1;Clp1;Srsf6;Snrpb;U2af1;Pcf11;Cpsf3	Reactome
REACTOME_SIGNALING_BY_FGFR	80	0.2789845	11176236	0.24900399	0.6885408	1	Calm1;Gab1;Itpr2;Them4;Map2k2;Akt3;Raf1;Braf;Prkcd;Gsk3a;Casp9;Trib3;Calm3;Cdk1;Ppp2r1a;Chuk;Kras;Mapkap1;Mknk1;Pdpk1;Foxo1;Cdkn1a;Mapk3;Ywhab;Prkar1a;Uba52;Camk4;Ppp2ca;Rictor;Adcy5	Reactome
REACTOME_NEP_NS2_INTERACTS_WITH_THE_CELLULAR_EXPORT_MACHINERY	27	0.3449697	11129955	0.28513238	0.6964584	1	Nup54;Nup50;Aaas;Nup153;Tpr;Nup107;Rae1;Nup62;Nup88;Nup214;Ran;Nupl2;Nup205;Ranbp2;Nup210	Reactome
REACTOME_DOWNSTREAM_SIGNALING_EVENTS_OF_B_CELL_RECEPTOR_BCR	87	0.27024892	11104046	0.26652893	0.6986102	1	Them4;Psmd4;Akt3;Malt1;Psmd1;Gsk3a;Rela;Casp9;Trib3;Bcl10;Nfkbie;Psmb8;Nfkbib;Chuk;Kras;Mapkap1;Nfkbia;Pdpk1;Foxo1;Cdkn1a;Psmd8;Uba52;Psmc1;Psmc3;Psme1;Psmd6;Rictor;Psma6;Rel	Reactome
REACTOME_INNATE_IMMUNE_SYSTEM	162	0.24307814	11061138	0.22494887	0.7055176	1	Txnip;Ctss;Ctsb;Ddx58;Tbk1;Rps6ka1;Dnm2;Fos;Birc2;Tnfaip3;Mapk8;Otud5;Peli1;Cfh;Eea1;Map2k2;Mapkapk2;Irak3;Pik3c3;Lgals3;Ccr2;Traf2;Casp8;Rela;Ripk2;Nlrc5;Casp9;Pstpip1;Ikbke;App;Lgmn;Cdk1;Ppp2r1a;Capza2;Nfkbib;Tax1bp1;Chuk;Ube2d1;Tlr2;Nfkbia;Map2k7;Tab1;Cd4;C1qa;Ppp2r5d;Atf2;Hmgb1;Mef2a;Irf1;Ube2l6	Reactome
REACTOME_PI_METABOLISM	42	0.3052134	11036576	0.30485436	0.7076224	1	Synj1;Pi4k2b;Pik3c3;Inpp5j;Pitpnb;Mtmr14;Mtmr1;Inpp5k;Inpp4b;Pip5k1c;Pikfyve;Mtmr4;Pi4k2a;Pik3c2a;Pip4k2a;Ocrl	Reactome
REACTOME_NUCLEOTIDE_BINDING_DOMAIN_LEUCINE_RICH_REPEAT_CONTAINING_RECEPTOR_NLR_SIGNALING_PATHWAYS	36	0.31672376	10977873	0.30674848	0.7194666	1	Txnip;Birc2;Tnfaip3;Casp8;Ripk2;Casp9;Pstpip1;App;Chuk	Reactome
REACTOME_PI_3K_CASCADE	36	0.31590503	10977325	0.30879346	0.7136813	1	Gab1;Them4;Akt3;Gsk3a;Casp9;Trib3;Chuk;Mapkap1;Pdpk1;Foxo1;Cdkn1a	Reactome
REACTOME_DESTABILIZATION_OF_MRNA_BY_KSRP	15	0.39587456	1092956	0.3530572	0.7225244	1	Ywhaz;Exosc5;Khsrp;Exosc9;Exosc4	Reactome
REACTOME_METABOLISM_OF_CARBOHYDRATES	165	0.2395451	1092624	0.24358974	0.71765655	1	Fbp2;Slc37a4;Gns;Aldob;G6pc;Treh;Calm1;Slc2a5;Abcc5;Lyve1;Hexb;Pck1;Gxylt1;Slc25a13;Hpse;Slc25a10;Slc5a1;Mgam;Fbp1;Sdc1;Hk3;Nup54;Nup50;Phka2;Aaas;Naglu;Calm3;Taldo1;Slc25a11;Slc25a1;Hyal2;Ppp2r1a;Prps2;Pck2;Pfkfb1;Nup153;Agrn;Tpr;Nup107;Rae1	Reactome
REACTOME_METABOLISM_OF_AMINO_ACIDS_AND_DERIVATIVES	135	0.24799408	10892836	0.252588	0.7218543	1	Glud1;Gpt;Gclm;Glul;Cndp2;Slc25a15;Qdpr;Arg2;Sqrdl;Aldh4a1;Slc25a10;Psmd4;Aldh9a1;Enoph1;Auh;Cbs;Gls;Mccc1;Psmd1;Suox;Agmat;Arg1;Mat2b;Psmb8	Reactome
REACTOME_CLASS_I_MHC_MEDIATED_ANTIGEN_PROCESSING_PRESENTATION	203	0.23420106	10887264	0.25	0.71771026	1	Ctss;Sec23a;Fbxo44;Asb13;Zbtb16;Sar1b;Sec24d;Tap1;Blmh;Hectd3;Trip12;Psmd4;Anapc2;Anapc7;Lrrc41;Uba2;Tap2;Fbxo3;Ube2a;Itgb5;B2m;Psmd1;Cul7;Sae1;Wwp1;Anapc4;Trim63;Psmb8;Ube2d1;Asb1;Ube2j2;Ube2e3;Vprbp;Rchy1;Mrc1;Cybb;Pja2;Ube2l6;Ube2z;Uba1;Wsb1;Rnf6;Asb3;Ube2e2;Rnf138;Ube2q2;Spsb2;Cdc27;Pja1;Sec31a;Ubr2;Psmd8;Uba52;Psmc1;Psmc3;Psme1;Psmd6;Psma6;Stub1;Uba3;Cul5;Rnf220;Huwe1;Ube3b	Reactome
REACTOME_FACTORS_INVOLVED_IN_MEGAKARYOCYTE_DEVELOPMENT_AND_PLATELET_PRODUCTION	76	0.27004522	10885793	0.29116467	0.7124678	1	Dock2;Kif3b;Hmg20b;Sin3a;Cables1;Mfn2;Jmjd1c;Dock9;Capza2;Dock10;Kif20a;Rac1;H3f3b;Irf1;Kif23;Mfn1;Hist1h3b;Kif2c;Kif5b;Kdm1a;Ak3;Prkar1a;Sh2b3;Vps45;Racgap1;Kif15;Wee1;Klc3;Irf3;Irf7;Gata6;Hdac1;Kifap3;Myb;Kif2a	Reactome
REACTOME_DOWNSTREAM_SIGNALING_OF_ACTIVATED_FGFR	71	0.27324468	1087893	0.29108912	0.7090704	1	Calm1;Gab1;Itpr2;Them4;Map2k2;Akt3;Raf1;Prkcd;Gsk3a;Casp9;Trib3;Calm3;Cdk1;Chuk;Kras;Mapkap1	Reactome
REACTOME_SPHINGOLIPID_DE_NOVO_BIOSYNTHESIS	25	0.34162232	1082214	0.36217305	0.7207497	1	Degs2;Vapa;Cers4;Col4a3bp;Sgms2;Csnk1g2;Kdsr;Acer2;Acer1;Cers2	Reactome
REACTOME_CELL_CELL_JUNCTION_ORGANIZATION	24	0.34427693	10821892	0.34468937	0.71521646	1	Cldn2;Cldn7;Cldn3;Ctnna1;F11r;Pvr;Prkci;Pard3	Reactome
REACTOME_TRIF_MEDIATED_TLR3_SIGNALING	60	0.27844673	1081387	0.31462926	0.7122963	1	Tbk1;Rps6ka1;Fos;Mapk8;Map2k2;Mapkapk2;Rela;Ripk2;Ikbke;App;Cdk1;Ppp2r1a;Nfkbib;Chuk;Nfkbia;Map2k7;Tab1;Ppp2r5d;Atf2;Hmgb1;Mef2a	Reactome
REACTOME_RIG_I_MDA5_MEDIATED_INDUCTION_OF_IFN_ALPHA_BETA_PATHWAYS	51	0.29622772	10813298	0.3440171	0.70693314	1	Ddx58;Tbk1;Tnfaip3;Otud5;Traf2;Casp8;Rela;Nlrc5;Ikbke;App;Nfkbib;Tax1bp1;Chuk;Ube2d1;Nfkbia;Hmgb1;Irf1;Ube2l6	Reactome
REACTOME_TRAF6_MEDIATED_IRF7_ACTIVATION	17	0.38383928	10799866	0.3625731	0.70555115	1	Ddx58;Tbk1;Traf2;Ikbke	Reactome
REACTOME_NUCLEOTIDE_EXCISION_REPAIR	46	0.3017716	10783727	0.3346856	0.7050135	1	Ercc4;Ercc1;Ercc5;Rad23b;Xpc;Rpa2;Rfc5;Polr2i;Ercc3;Ccnh;Pole2;Polr2e;Rfc2;Xpa;Pole;Polr2b;Polr2l;Mnat1;Ercc2;Xab2;Tcea1	Reactome
REACTOME_G1_PHASE	30	0.32628554	10735288	0.33333334	0.71431535	1	Ccnd2;Rbl1;Rbl2;E2f5;Ppp2r1a;Ppp2r2a;E2f3;Ccnh;Cdkn1a;Uba52;Ppp2ca;Mnat1	Reactome
REACTOME_NGF_SIGNALLING_VIA_TRKA_FROM_THE_PLASMA_MEMBRANE	109	0.2505703	10703428	0.30360934	0.71857965	1	Calm1;Rps6ka1;Clta;Dnm2;Itpr2;Ap2m1;Them4;Map2k2;Akt3;Raf1;Mapkapk2;Braf;Prkcd;Map2k5;Gsk3a;Casp9;Trib3;Calm3;Cdk1;Ppp2r1a;Chuk;Kras;Cltc;Mapkap1;Rapgef1;Ap2a2;Ppp2r5d;Mef2a;Pdpk1;Foxo1;Cdkn1a;Rps6ka3;Mapk3	Reactome
REACTOME_SLC_MEDIATED_TRANSMEMBRANE_TRANSPORT	144	0.23867448	10673972	0.31368423	0.7226601	1	Slc37a4;Slc47a1;G6pc;Slc13a2;Slc6a19;Slc2a5;Slc22a5;Slc15a4;Slc16a10;Slc30a2;Slc6a6;Slc15a1;Slc6a18;Slc25a10;Slc5a1;Slc38a3;Slc39a3;Slc5a6;Hk3;Nup54;Slc17a5;Slc17a8;Heph;Nup50;Aaas;Slc3a2;Slc13a1;Slc29a1;Slc30a5;Slc3a1;Slc34a2;Nup153;Tpr;Nup107;Slc27a1;Rae1	Reactome
REACTOME_TRANSFERRIN_ENDOCYTOSIS_AND_RECYCLING	16	0.37511557	10658578	0.375969	0.7223839	1	Mcoln1;Tfrc;Atp6v1d;Atp6v1h;Atp6v0d2	Reactome
REACTOME_ACTIVATED_TLR4_SIGNALLING	74	0.26372758	10564929	0.34243697	0.74553794	1	Tbk1;Rps6ka1;Fos;Mapk8;Peli1;Map2k2;Mapkapk2;Irak3;Rela;Ripk2;Ikbke;App;Cdk1;Ppp2r1a;Nfkbib;Chuk;Tlr2;Nfkbia;Map2k7;Tab1;Ppp2r5d;Atf2;Hmgb1;Mef2a	Reactome
REACTOME_PHASE1_FUNCTIONALIZATION_OF_COMPOUNDS	21	0.35304633	10561688	0.38841203	0.7411279	1	Cyp27a1;Aldh1a1;Maoa	Reactome
REACTOME_HIV_LIFE_CYCLE	99	0.24765554	1053592	0.33974358	0.7435317	1	Psip1;Rnmt;Tsg101;Gtf2a1;Xrcc5;Taf11;Gtf2e2;Nup54;Nup50;Aaas;Rcc1;Gtf2b;Tceb3;Taf4b;Nup153;Tpr;Nup107;Rae1;Cd4;Ctdp1;Polr2i;Ercc3;Ccnh;Nup62;Polr2e;Tbp;Gtf2f2;Uba52;Nup88;Polr2b;Nup214;Polr2l;Ran;Mnat1;Fen1;Ercc2;Ssrp1;Nupl2;Nmt1;Tcea1;Xrcc4	Reactome
REACTOME_TRANSCRIPTIONAL_ACTIVITY_OF_SMAD2_SMAD3_SMAD4_HETEROTRIMER	32	0.31597447	10532659	0.376	0.7391668	1	Junb;Rbl1;Cdk8;Trim33;Parp1;E2f5;Ncor1;Ube2d1	Reactome
REACTOME_MITOTIC_G1_G1_S_PHASES	122	0.24161448	10512906	0.3312102	0.74021566	1	Ccnd2;Rbl1;Psmd4;Rbl2;Mcm6;Lin54;Lin37;Psmd1;Cdk1;E2f5;Ppp2r1a;Psmb8;Ppp2r2a;Rrm2;Cdt1;Orc3;Rpa2;E2f3;Ccnb1;Ccnh;Pole2;Cdkn1a;Max;Pole;Psmd8;Uba52;Psmc1;Psmc3;Mcm10;Psme1;Psmd6;Ppp2ca;Psma6;Orc2;Mnat1;Psmd11;Ccna2	Reactome
REACTOME_TRANSCRIPTIONAL_REGULATION_OF_WHITE_ADIPOCYTE_DIFFERENTIATION	63	0.26756352	10435646	0.36895162	0.7576602	1	Angptl4;Pck1;Srebf1;Med25;Cdk8;Ncoa6;Cdk19;Ncoa2;Rela;Ncor1;Ppara;Cebpd;Rxra;Tbl1xr1;Med9;Hdac3;Klf4	Reactome
REACTOME_TRANSCRIPTION	142	0.23407838	104258	0.3822314	0.7553843	1	Rnmt;Gtf2a1;Hist1h2bc;Upf3b;Taf1b;Taf11;Gtf2e2;Srsf4;Srsf11;Polr3a;Srsf5;Cpsf1;Cstf1;Cdc40;Polr1c;Srrm1;Clp1;Gtf2b;Tceb3;Taf4b;Tfb2m;Polr3h;Polrmt;Nfib;H3f3b;Srsf6;Ctdp1;Polr2i;Ercc3;Snrpb;Gtf3c2;Ccnh;U2af1;Pcf11;Hist1h3b;Snapc5;Polr2e;Mapk3;Cpsf3;Tbp;Polr3e;Gtf2f2;Polr2b;Polr2l;U2af2;Snapc4;Mnat1;Gtf3c4;Ehmt2;Ercc2;Snapc3;Srsf3;Ssrp1;Ubtf;Cpsf7;Ssb;Tcea1;Pabpn1	Reactome
REACTOME_TRAF6_MEDIATED_NFKB_ACTIVATION	18	0.3550368	10403084	0.40847784	0.7572441	1	Ddx58;Traf2;Rela;App;Nfkbib;Chuk;Nfkbia;Hmgb1	Reactome
REACTOME_CD28_CO_STIMULATION	26	0.32653296	1032273	0.40562248	0.7770193	1	Lck;Them4;Akt3;Trib3;Map3k8;Mapkap1;Rac1	Reactome
REACTOME_PLATELET_ACTIVATION_SIGNALING_AND_AGGREGATION	144	0.22945078	10280734	0.3902439	0.7847511	1	Apoa1;Calm1;Abcc4;Lck;Rac2;Lat;Cfl1;Wdr1;Gnai3;Dgkq;Itpr2;Prkcq;Ywhaz;Pfn1;Vav3;Ptpn1;Mmrn1;Arrb2;Gnai2;Gnb5;Akt3;Fgb;Raf1;Srgn;Prkcd;Gng12;Calm3;App;Cap1;Gng2	Reactome
REACTOME_CHROMOSOME_MAINTENANCE	71	0.2565389	10280726	0.38323355	0.77944875	1	Terf2;Lmna;Smc3;Hist1h2bc;Hjurp;Npm1;Cenph;Cenpo;Dna2;Smc1a;Dido1;Rpa2;Rfc5;Syne2;Smarca5;Pole2;Rfc2;Pole;Ruvbl1;Ube2i	Reactome
REACTOME_RNA_POL_III_TRANSCRIPTION_TERMINATION	17	0.3667847	10261825	0.4417178	0.7796727	1	Polr3a;Polr1c;Polr3h;Nfib;Polr2e;Polr3e;Polr2l;Ssb;Polr3d;Polr3b;Polr3c;Polr3gl	Reactome
REACTOME_MEIOTIC_SYNAPSIS	28	0.31642848	10250224	0.4322709	0.77802867	1	Terf2;Lmna;Smc3;Hist1h2bc	Reactome
REACTOME_ACTIVATION_OF_NF_KAPPAB_IN_B_CELLS	58	0.26771283	10236994	0.41189426	0.7768299	1	Psmd4;Malt1;Psmd1;Rela;Bcl10;Nfkbie;Psmb8;Nfkbib;Chuk;Nfkbia;Psmd8;Uba52;Psmc1;Psmc3;Psme1;Psmd6;Psma6;Rel	Reactome
REACTOME_L1CAM_INTERACTIONS	55	0.27442622	10223944	0.426	0.7755732	1	Ezr;Rps6ka1;Rps6ka4;Clta;Dnm2;Ap2m1;Map2k2;Msn;Cltc;Rac1;Ap2a2;Csnk2a2;Rps6ka3;Sptbn1;Mapk3;Csnk2b;Egfr;Sptan1;Nrp1;Mapk1;Ncam1	Reactome
REACTOME_RNA_POL_III_TRANSCRIPTION_INITIATION_FROM_TYPE_3_PROMOTER	23	0.32964304	10198723	0.41153845	0.77751064	1	Polr3a;Polr1c;Polr3h;Snapc5;Polr2e;Tbp;Polr3e;Polr2l;Snapc4;Snapc3	Reactome
REACTOME_SIGNALING_BY_ERBB4	71	0.2555122	10124583	0.42886597	0.79566514	1	Erbb3;Them4;Map2k2;Akt3;Raf1;Gsk3a;Casp9;Trib3;Wwp1;Cdk1;Nrg1;Chuk;Kras;Ncor1;Mapkap1;Ncstn;Ereg;Pdpk1;Btc;Foxo1;Cdkn1a;Psen2;Mapk3;Ywhab;Uba52;Egfr;Rictor	Reactome
REACTOME_OPIOID_SIGNALLING	52	0.27293712	10112168	0.4361493	0.7945975	1	Calm1;Ppp3r1;Gnai3;Itpr2;Gnai2;Gnb5;Ppp3ca;Prkcd;Gng12;Calm3;Gng2;Ppp2r1a	Reactome
REACTOME_SIGNALING_BY_FGFR_IN_DISEASE	94	0.24460256	10088336	0.42	0.7968086	1	Calm1;Gab1;Itpr2;Them4;Stat1;Map2k2;Bcr;Akt3;Raf1;Braf;Prkcd;Gsk3a;Casp9;Trib3;Calm3;Cdk1;Ppp2r1a;Chuk;Kras;Mapkap1	Reactome
REACTOME_NOD1_2_SIGNALING_PATHWAY	25	0.32113758	10076894	0.43822393	0.79506075	1	Birc2;Tnfaip3;Casp8;Ripk2;Casp9;Chuk;Tab1	Reactome
REACTOME_LATE_PHASE_OF_HIV_LIFE_CYCLE	87	0.24032569	10010797	0.44594595	0.8102906	1	Rnmt;Tsg101;Gtf2a1;Taf11;Gtf2e2;Nup54;Nup50;Aaas;Rcc1;Gtf2b;Tceb3;Taf4b;Nup153;Tpr;Nup107;Rae1;Ctdp1;Polr2i;Ercc3;Ccnh;Nup62;Polr2e;Tbp;Gtf2f2;Uba52;Nup88;Polr2b;Nup214;Polr2l;Ran;Mnat1;Ercc2;Ssrp1;Nupl2;Nmt1	Reactome
REACTOME_PROLONGED_ERK_ACTIVATION_EVENTS	17	0.3485548	10010083	0.47070706	0.80537546	1	Map2k2;Raf1;Braf;Cdk1;Kras;Rapgef1;Mapk3;Ywhab	Reactome
REACTOME_SPHINGOLIPID_METABOLISM	50	0.26927203	10004742	0.4455645	0.8020438	1	Degs2;Vapa;Neu1;Hexb;Asah1;Ctsa;Cers4;Col4a3bp;Sgms2;Csnk1g2	Reactome
REACTOME_RNA_POL_II_TRANSCRIPTION	89	0.24095888	0.9966216	0.46435845	0.80869114	1	Rnmt;Gtf2a1;Upf3b;Taf11;Gtf2e2;Srsf4;Srsf11;Srsf5;Cpsf1;Cstf1;Cdc40;Srrm1;Clp1;Gtf2b;Tceb3;Taf4b;Srsf6;Ctdp1;Polr2i;Ercc3;Snrpb;Ccnh;U2af1;Pcf11;Polr2e;Cpsf3;Tbp;Gtf2f2;Polr2b;Polr2l;U2af2;Mnat1;Ercc2;Srsf3;Ssrp1	Reactome
REACTOME_CELL_DEATH_SIGNALLING_VIA_NRAGE_NRIF_AND_NADE	44	0.2759896	0.990867	0.4642857	0.8204199	1	Bcl2l11;Plekhg2;Ngef;Mapk8;Vav3;Sqstm1;Arhgef3;Aatf;Ywhae;Rac1;Ncstn;Trio	Reactome
REACTOME_ASSOCIATION_OF_TRIC_CCT_WITH_TARGET_PROTEINS_DURING_BIOSYNTHESIS	25	0.31835186	0.9872186	0.46774194	0.8264989	1	Xrn2;Fbxl3;Fbxl5;Cct5;Ap3m1;Cct4;Lonp2;Cct3;Cct6a;Nop56;Fbxw2;Kif13a;Cct8	Reactome
REACTOME_TRAF6_MEDIATED_INDUCTION_OF_NFKB_AND_MAP_KINASES_UPON_TLR7_8_OR_9_ACTIVATION	58	0.25455323	0.9839027	0.4845996	0.8313345	1	Rps6ka1;Fos;Mapk8;Peli1;Map2k2;Mapkapk2;Rela;Ripk2;App;Cdk1;Ppp2r1a;Nfkbib;Chuk;Nfkbia;Map2k7;Tab1;Ppp2r5d;Atf2;Hmgb1;Mef2a	Reactome
REACTOME_MYD88_MAL_CASCADE_INITIATED_ON_PLASMA_MEMBRANE	65	0.24952613	0.9759352	0.47708333	0.84985	1	Rps6ka1;Fos;Mapk8;Peli1;Map2k2;Mapkapk2;Irak3;Rela;Ripk2;App;Cdk1;Ppp2r1a;Nfkbib;Chuk;Tlr2;Nfkbia;Map2k7;Tab1;Ppp2r5d;Atf2;Hmgb1;Mef2a	Reactome
REACTOME_NEURONAL_SYSTEM	92	0.24002601	0.9754379	0.5071283	0.8462874	1	Maoa;Glul;Calm1;Rps6ka1;Hspa8;Akap9;Gnai3;Ap2m1;Gnai2;Gnb5;Raf1;Gls;Braf;Dnajc5;Stx6;Gng12;Calm3;Gng2;Stx12	Reactome
REACTOME_CELL_CYCLE	328	0.19740643	0.97419405	0.54211664	0.8453347	1	Ccnd2;Terf2;Lmna;Rbl1;Akap9;Dctn2;Smc3;Kntc1;Psmd4;Anapc2;Rbl2;Hist1h2bc;Anapc7;Hjurp;Numa1;Rad1;Mcm6;Lin54;Lin37;Npm1;Psmd1;Csnk1d;Cep76;Cdk1;Anapc4;E2f5;Ppp2r1a;Psmb8;Cenph;Taok1;Cenpo;Ube2d1;Ppp2r2a;Ywhae;Dna2;Kif20a;Cep192;Ndc80;Nup107;Aurkb;Rrm2;Smc1a;Mapre1;Cdt1;Zwint;Dido1;Cep250;Orc3;Rpa2;Rfc5;Ppp2r5d;Gins1;Ofd1;Tubgcp2;E2f3;Syne2;Smarca5;Ccnb1;Ccnh;Zw10;Kif23;Cep70;Clasp1;Pole2;Cdkn1a;Ki…	Reactome
REACTOME_RESPONSE_TO_ELEVATED_PLATELET_CYTOSOLIC_CA2_	57	0.2485015	0.96384066	0.5494071	0.87119967	1	Apoa1;Calm1;Abcc4;Cfl1;Wdr1;Pfn1;Mmrn1;Fgb;Srgn;Calm3;App;Cap1	Reactome
REACTOME_PLC_BETA_MEDIATED_EVENTS	31	0.28858173	0.95456415	0.5223301	0.8948898	1	Calm1;Gnai3;Itpr2;Gnai2;Prkcd;Calm3	Reactome
REACTOME_TRANSCRIPTION_COUPLED_NER_TC_NER	41	0.2663246	0.94755375	0.5618861	0.9109796	1	Ercc4;Ercc1;Ercc5;Rpa2;Rfc5;Polr2i;Ercc3;Ccnh;Pole2;Polr2e;Rfc2;Pole;Polr2b;Polr2l;Mnat1;Ercc2;Xab2;Tcea1	Reactome
REACTOME_DEADENYLATION_DEPENDENT_MRNA_DECAY	40	0.2713131	0.94483155	0.56078434	0.9138508	1	Eif4b;Exosc5;Xrn1;Exosc9;Cnot2;Exosc4;Tnks1bp1;Eif4e;Eif4a3;Lsm5;Lsm1;Paip1;Cnot10;Edc3;Dis3;Eif4a1;Ddx6;Dcp1b	Reactome
REACTOME_MAP_KINASE_ACTIVATION_IN_TLR_CASCADE	41	0.26685393	0.9426175	0.57086617	0.915059	1	Rps6ka1;Fos;Mapk8;Map2k2;Mapkapk2;Ripk2;Cdk1;Ppp2r1a;Map2k7;Tab1;Ppp2r5d;Atf2;Mef2a	Reactome
REACTOME_SIGNALING_BY_THE_B_CELL_RECEPTOR_BCR	111	0.21997483	0.9311563	0.6410788	0.9442139	1	Calm1;Sh3kbp1;Itpr2;Them4;Psmd4;Akt3;Malt1;Psmd1;Gsk3a;Rela;Casp9;Trib3;Calm3;Bcl10;Nfkbie;Psmb8;Nfkbib;Chuk;Kras;Mapkap1	Reactome
REACTOME_NFKB_AND_MAP_KINASES_ACTIVATION_MEDIATED_BY_TLR4_SIGNALING_REPERTOIRE	57	0.24268946	0.9309782	0.5761317	0.9393036	1	Rps6ka1;Fos;Mapk8;Map2k2;Mapkapk2;Rela;Ripk2;App;Cdk1;Ppp2r1a;Nfkbib;Chuk;Nfkbia;Map2k7;Tab1;Ppp2r5d;Atf2;Hmgb1;Mef2a	Reactome
REACTOME_REGULATORY_RNA_PATHWAYS	19	0.3159736	0.92570573	0.5605469	0.94917494	1	Dicer1;Tnrc6a;Tnrc6b;Polr2i;Polr2e;Xpo5;Polr2b;Polr2l;Ran	Reactome
REACTOME_G_ALPHA_Z_SIGNALLING_EVENTS	26	0.28328714	0.9184573	0.57798165	0.96525013	1	Gnai3;Prkcq;Gnai2;Gnb5;Prkcd;Gng12;Gng2	Reactome
REACTOME_RNA_POL_III_CHAIN_ELONGATION	15	0.33229953	0.91710865	0.56993735	0.9638119	1	Polr3a;Polr1c;Polr3h;Polr2e;Polr3e;Polr2l;Polr3d;Polr3b;Polr3c;Polr3gl	Reactome
REACTOME_CELL_CYCLE_MITOTIC	284	0.18705887	0.91356647	0.73839664	0.9689365	1	Ccnd2;Rbl1;Akap9;Dctn2;Smc3;Kntc1;Psmd4;Anapc2;Rbl2;Anapc7;Numa1;Mcm6;Lin54;Lin37;Psmd1;Csnk1d;Cep76;Cdk1;Anapc4;E2f5;Ppp2r1a;Psmb8;Cenph;Taok1;Cenpo;Ube2d1;Ppp2r2a;Ywhae;Dna2;Kif20a;Cep192;Ndc80;Nup107;Aurkb;Rrm2;Smc1a;Mapre1;Cdt1;Zwint;Cep250;Orc3;Rpa2;Rfc5;Ppp2r5d;Gins1;Ofd1;Tubgcp2;E2f3;Ccnb1;Ccnh;Zw10;Kif23;Cep70;Clasp1;Pole2;Cdkn1a;Kif2c;Cdc27;Max;Cenpm;Pmf1;Rfc2;Pole;Cep63;Psmd8;Uba52;Psmc…	Reactome
REACTOME_PKB_MEDIATED_EVENTS	26	0.28839293	0.91256464	0.58969074	0.96653026	1	Eif4b;Rheb;Tsc1;Prkag2;Eif4e;Rps6kb1;Prkag1;Eif4ebp1	Reactome
REACTOME_NETRIN1_SIGNALING	24	0.291341	0.907794	0.59099805	0.97394806	1	Ezr;Prkcq;Ntn4;Unc5b;Rac1;Trio;Slit2	Reactome
REACTOME_INTERFERON_ALPHA_BETA_SIGNALING	38	0.26128292	0.9031316	0.5829787	0.9824694	1	Irf6;Ptpn1;Stat1;Tyk2;Gbp2;Ifi35;Ifit1;Irf8;Psmb8;Oas3;Ifit3;Irf9;Irf1	Reactome
REACTOME_MEIOTIC_RECOMBINATION	32	0.270412	0.8971447	0.5924453	0.9936688	1	Mre11a;Mlh1;Hist1h2bc;Blm;H3f3b;Rpa2;Rad50;Hist1h3b	Reactome
REACTOME_RNA_POL_I_RNA_POL_III_AND_MITOCHONDRIAL_TRANSCRIPTION	67	0.22795701	0.8953505	0.63821137	0.99336743	1	Hist1h2bc;Taf1b;Polr3a;Polr1c;Tfb2m;Polr3h;Polrmt;Nfib;H3f3b;Ercc3;Gtf3c2;Ccnh;Hist1h3b;Snapc5;Polr2e;Mapk3;Tbp;Polr3e;Polr2l;Snapc4;Mnat1;Gtf3c4;Ehmt2;Ercc2;Snapc3;Ubtf;Ssb	Reactome
REACTOME_EFFECTS_OF_PIP2_HYDROLYSIS	15	0.32115412	0.8940819	0.6325411	0.99147123	1	Dgkq;Itpr2;Prkcq;Prkcd;Prkch;Dgke	Reactome
REACTOME_ACTIVATION_OF_CHAPERONE_GENES_BY_XBP1S	41	0.25407603	0.8940697	0.6335404	0.9861193	1	Lmna;Add1;Ctdsp2;Klhdc3;Syvn1;Pdia5;Cul7;Gsk3a;Tspyl2;Hdgf;Edem1;Gosr2;Sec31a;Preb;Wfs1;Tatdn2;Hyou1;Dctn1	Reactome
REACTOME_UNFOLDED_PROTEIN_RESPONSE	70	0.22396493	0.8908758	0.6955645	0.9896677	1	Herpud1;Lmna;Exosc5;Add1;Ctdsp2;Khsrp;Klhdc3;Syvn1;Exosc9;Pdia5;Cul7;Gsk3a	Reactome
REACTOME_INTRINSIC_PATHWAY_FOR_APOPTOSIS	27	0.279781	0.8869476	0.6231884	0.9949533	1	Bcl2l11;Ppp3r1;Mapk8;Pmaip1;Casp8;Casp9	Reactome
REACTOME_SMAD2_SMAD3_SMAD4_HETEROTRIMER_REGULATES_TRANSCRIPTION	21	0.29621646	0.8864542	0.61924684	0.9909203	1	Junb;Rbl1;Cdk8;E2f5	Reactome
REACTOME_ER_PHAGOSOME_PATHWAY	51	0.23608588	0.88357437	0.6504065	0.9934392	1	Tap1;Psmd4;Tap2;B2m;Psmd1;Psmb8;Psmd8;Uba52;Psmc1;Psmc3;Psme1;Psmd6;Psma6	Reactome
REACTOME_SYNTHESIS_OF_DNA	86	0.21630721	0.8832451	0.70731705	0.9890207	1	Psmd4;Mcm6;Psmd1;Psmb8;Dna2;Cdt1;Orc3;Rpa2;Rfc5;Gins1;Pole2;Cdkn1a;Rfc2;Pole;Psmd8;Uba52;Psmc1;Psmc3;Psme1;Psmd6;Psma6;Orc2;Fen1;Psmd11;Ccna2	Reactome
REACTOME_REGULATION_OF_MRNA_STABILITY_BY_PROTEINS_THAT_BIND_AU_RICH_ELEMENTS	76	0.21693145	0.8823312	0.7033399	0.9865546	1	Hspa8;Ywhaz;Exosc5;Psmd4;Xrn1;Khsrp;Mapkapk2;Exosc9;Prkcd;Psmd1;Psmb8;Exosc4;Ywhab;Hnrnpd;Psmd8;Uba52;Psmc1;Psmc3;Dis3;Psme1;Psmd6;Nup214;Psma6;Elavl1	Reactome
REACTOME_RECRUITMENT_OF_MITOTIC_CENTROSOME_PROTEINS_AND_COMPLEXES	55	0.22982919	0.8720529	0.69959676	1	1	Akap9;Dctn2;Numa1;Csnk1d;Cep76;Cdk1;Ppp2r1a;Ywhae;Cep192;Mapre1;Cep250;Ofd1;Tubgcp2;Ccnb1;Cep70;Clasp1	Reactome
REACTOME_ANTIGEN_PROCESSING_UBIQUITINATION_PROTEASOME_DEGRADATION	174	0.19065817	0.8717562	0.8156313	1	1	Fbxo44;Asb13;Zbtb16;Blmh;Hectd3;Trip12;Psmd4;Anapc2;Anapc7;Lrrc41;Uba2;Fbxo3;Ube2a;Psmd1;Cul7;Sae1;Wwp1;Anapc4;Trim63;Psmb8;Ube2d1;Asb1;Ube2j2;Ube2e3;Vprbp;Rchy1;Pja2;Ube2l6;Ube2z;Uba1;Wsb1;Rnf6;Asb3;Ube2e2;Rnf138;Ube2q2;Spsb2;Cdc27;Pja1;Ubr2;Psmd8;Uba52;Psmc1;Psmc3;Psme1;Psmd6;Psma6;Stub1;Uba3;Cul5;Rnf220;Huwe1;Ube3b	Reactome
REACTOME_ANTIVIRAL_MECHANISM_BY_IFN_STIMULATED_GENES	60	0.22587629	0.8715867	0.71794873	0.9998881	1	Ddx58;Stat1;Kpna3;Nup54;Nup50;Aaas;Ifit1;Nup153;Tpr;Nup107;Rae1;Eif4e;Eif4a3;Ube2l6;Nup62;Mapk3;Jak1;Uba52;Eif4a1;Nup88;Nup214	Reactome
REACTOME_METABOLISM_OF_PROTEINS	349	0.17491429	0.8693674	0.8914894	1	1	Sec23a;Rps20;Eef1a1;Rpl4;Slc25a4;Rpl29;Rps5;Rpl3;Rplp0;Rpl32;Pgm3;Sar1b;Rplp1;Eef2;Eif4b;Hscb;Galnt11;Sec24d;Rpl18a;Rps18;Rpsa;Slc25a13;Eef1b2;Xrn2;Rpl18;Rps26;Pmm2;Srp68;Fbxl3;Rps28;Gcnt1;Tbcb;Rps3;Rps25;Tomm70a;Eif3f;Eif3h;Rplp2;Alg6;Eif3e;Rpl23;Pigl;Eif5a;Furin;Rps4x;Rps10;Fbxl5;Rpl14;Rps19;Mgat5;Eif3a;Lman1;Eif2b5;Eif3d;Cct5;Pigm;Rps21;B3gntl1;Rpl37a;Rpl7a;Alg9;Ldhd;Eif4e;Ap3m1;Dpm1;Rps15a;Sr…	Reactome
REACTOME_TAK1_ACTIVATES_NFKB_BY_PHOSPHORYLATION_AND_ACTIVATION_OF_IKKS_COMPLEX	19	0.29541996	0.86238635	0.64187866	1	1	Rela;Ripk2;App;Nfkbib;Chuk;Nfkbia;Tab1;Hmgb1	Reactome
REACTOME_GPVI_MEDIATED_ACTIVATION_CASCADE	28	0.2669788	0.8607296	0.70552146	1	1	Lck;Rac2;Lat;Vav3;Akt3;Rhog;Lcp2;Rac1	Reactome
REACTOME_DNA_REPLICATION	177	0.1866103	0.85940987	0.8336933	1	1	Smc3;Kntc1;Psmd4;Mcm6;Psmd1;Ppp2r1a;Psmb8;Cenph;Taok1;Cenpo;Dna2;Kif20a;Ndc80;Nup107;Aurkb;Smc1a;Mapre1;Cdt1;Zwint;Orc3;Rpa2;Rfc5;Ppp2r5d;Gins1;E2f3;Zw10;Kif23;Clasp1;Pole2;Cdkn1a;Kif2c;Cenpm;Pmf1;Rfc2;Pole;Psmd8;Uba52;Psmc1;Psmc3;Mcm10;Psme1;Psmd6;Ppp2ca;Psma6;Mis12;Orc2;Fen1;Psmd11;Ccna2	Reactome
REACTOME_DOUBLE_STRAND_BREAK_REPAIR	21	0.28635347	0.8586791	0.66409266	1	1	Mre11a;Xrcc5;Prkdc;Rpa2;Rad50;Mdc1	Reactome
REACTOME_PHOSPHORYLATION_OF_THE_APC_C	17	0.3033094	0.8555903	0.6612245	1	1	Anapc2;Anapc7;Cdk1;Anapc4;Ube2d1;Ccnb1;Cdc27	Reactome
REACTOME_MITOCHONDRIAL_TRNA_AMINOACYLATION	21	0.2779501	0.8552163	0.6809816	1	1	Iars2;Qars;Wars2;Aars2;Gars;Nars2;Vars2;Kars;Rars2;Dars2	Reactome
REACTOME_DESTABILIZATION_OF_MRNA_BY_BRF1	16	0.3053229	0.8551005	0.6627219	1	1	Exosc5;Xrn1;Mapkapk2;Exosc9;Exosc4	Reactome
REACTOME_ANTIGEN_ACTIVATES_B_CELL_RECEPTOR_LEADING_TO_GENERATION_OF_SECOND_MESSENGERS	24	0.27091262	0.85464793	0.694	0.9968023	1	Calm1;Sh3kbp1;Itpr2	Reactome
REACTOME_SIGNALING_BY_TGF_BETA_RECEPTOR_COMPLEX	54	0.22502013	0.85287184	0.73069304	0.9960206	1	Junb;Rbl1;Cdk8;Trim33;F11r;Furin;Parp1;E2f5;Ncor1;Ube2d1;Uchl5;Zfyve9;Smad4;Pard3;Tgfbr2;Mtmr4;Fkbp1a;Uba52;Arhgef18;Stub1;Strap	Reactome
REACTOME_CELL_CELL_COMMUNICATION	71	0.21721824	0.8528509	0.75619835	0.99120235	1	Lamb3;Cldn2;Cldn7;Itgb4;Mapk8;Cldn3;Ctnna1;F11r;Lamc2;Cd2ap	Reactome
REACTOME_GLYCOSPHINGOLIPID_METABOLISM	25	0.26896983	0.84306824	0.69138277	1	1	Neu1;Hexb;Asah1;Ctsa	Reactome
REACTOME_HOMOLOGOUS_RECOMBINATION_REPAIR_OF_REPLICATION_INDEPENDENT_DOUBLE_STRAND_BREAKS	15	0.30689278	0.8405848	0.6732283	1	1	Mre11a;Rpa2;Rad50;Mdc1	Reactome
REACTOME_FORMATION_OF_TRANSCRIPTION_COUPLED_NER_TC_NER_REPAIR_COMPLEX	27	0.26094508	0.8358097	0.7231076	1	1	Ercc4;Ercc1;Ercc5;Polr2i;Ercc3;Ccnh;Polr2e;Polr2b;Polr2l;Mnat1;Ercc2;Xab2;Tcea1	Reactome
REACTOME_SYNTHESIS_OF_PIPS_AT_THE_GOLGI_MEMBRANE	15	0.3047991	0.8288636	0.68473893	1	1	Pi4k2b;Pik3c3;Pikfyve;Pi4k2a;Pik3c2a;Ocrl	Reactome
REACTOME_ACTIVATED_AMPK_STIMULATES_FATTY_ACID_OXIDATION_IN_MUSCLE	15	0.30299166	0.8269136	0.71875	1	1	Cpt1a;Prkag2;Cpt2;Prkag1;Acsl1;Prkab1	Reactome
REACTOME_ACTIVATION_OF_GENES_BY_ATF4	21	0.27256304	0.82529575	0.75339806	1	1	Herpud1;Exosc5;Khsrp;Exosc9	Reactome
REACTOME_S_PHASE	100	0.19327691	0.8219879	0.8304348	1	1	Psmd4;Mcm6;Psmd1;Psmb8;Dna2;Cdt1;Orc3;Rpa2;Rfc5;Gins1;Ccnh;Pole2;Cdkn1a;Max;Rfc2;Pole;Psmd8;Uba52;Psmc1;Psmc3;Psme1;Psmd6;Psma6;Orc2;Mnat1;Fen1;Psmd11;Ccna2	Reactome
REACTOME_G1_S_TRANSITION	100	0.19681844	0.81790054	0.8472803	1	1	Psmd4;Mcm6;Psmd1;Cdk1;Ppp2r1a;Psmb8;Rrm2;Cdt1;Orc3;Rpa2;Ccnb1;Ccnh;Pole2;Cdkn1a;Max;Pole;Psmd8;Uba52;Psmc1;Psmc3;Mcm10;Psme1;Psmd6;Ppp2ca;Psma6;Orc2;Mnat1;Psmd11;Ccna2	Reactome
REACTOME_G2_M_CHECKPOINTS	39	0.23369521	0.81755763	0.7937743	1	1	Rad1;Mcm6;Cdk1;Orc3;Rpa2;Rfc5;Ccnb1;Rfc2;Chek1;Cdc25c;Mcm10;Orc2;Wee1;Cdc7;Rfc3;Orc5;Mcm3;Hus1	Reactome
REACTOME_METABOLISM_OF_VITAMINS_AND_COFACTORS	42	0.23359042	0.81547415	0.7721239	1	1	Mocs2;Cyb5r3;Slc5a6;Thtpa;Ppcs;Mocs3;Pank2;Nampt;Enpp1;Pdxk;Mocs1;Slc23a2;Slc25a16;Coasy	Reactome
REACTOME_DESTABILIZATION_OF_MRNA_BY_TRISTETRAPROLIN_TTP	16	0.28451425	0.8139065	0.7280164	1	1	Exosc5;Xrn1;Mapkapk2;Exosc9;Exosc4	Reactome
REACTOME_APC_C_CDC20_MEDIATED_DEGRADATION_OF_CYCLIN_B	18	0.28120223	0.8123707	0.73333335	1	1	Anapc2;Anapc7;Cdk1;Anapc4;Ube2d1;Ccnb1;Cdc27;Uba52	Reactome
REACTOME_DOWNREGULATION_OF_SMAD2_3_SMAD4_TRANSCRIPTIONAL_ACTIVITY	17	0.28358167	0.809813	0.7159533	1	1	Trim33;Parp1;Ncor1;Ube2d1;Smad4	Reactome
REACTOME_MAPK_TARGETS_NUCLEAR_EVENTS_MEDIATED_BY_MAP_KINASES	24	0.25873145	0.8079354	0.7552987	1	1	Rps6ka1;Fos;Mapk8;Mapkapk2;Ppp2r1a;Ppp2r5d;Atf2;Mef2a;Rps6ka3;Mapk3	Reactome
REACTOME_SIGNALING_BY_WNT	58	0.21100426	0.8013442	0.83815026	1	1	Psmd4;Psmd1;Frat2;Ppp2r1a;Psmb8;Ppp2r5d;Apc;Axin1;Frat1;Psmd8;Uba52;Psmc1;Psmc3;Psme1;Psmd6;Ppp2ca;Psma6	Reactome
REACTOME_NOTCH1_INTRACELLULAR_DOMAIN_REGULATES_TRANSCRIPTION	34	0.23428048	0.8012971	0.7586207	1	1	Hdac4;Snw1;Cdk8;Ncor1;Tbl1xr1;Hdac3	Reactome
REACTOME_LATENT_INFECTION_OF_HOMO_SAPIENS_WITH_MYCOBACTERIUM_TUBERCULOSIS	20	0.2715645	0.7974116	0.7565923	1	1	Nos2;Atp6v1d;Atp6v1h;Atp6v0d2;Cybb;Slc11a1;Atp6v1b2	Reactome
REACTOME_LAGGING_STRAND_SYNTHESIS	18	0.2787736	0.79533863	0.7415507	1	1	Dna2;Rpa2;Rfc5;Rfc2;Fen1	Reactome
REACTOME_TELOMERE_MAINTENANCE	38	0.22503857	0.79115546	0.8036072	1	1	Terf2;Hist1h2bc;Dna2;Rpa2;Rfc5;Pole2;Rfc2;Pole;Ruvbl1;Fen1;Wrap53	Reactome
REACTOME_SIGNALLING_TO_ERKS	29	0.24015762	0.7879756	0.83232325	1	1	Map2k2;Raf1;Mapkapk2;Braf;Cdk1;Kras;Rapgef1	Reactome
REACTOME_DAG_AND_IP3_SIGNALING	24	0.25245136	0.78207344	0.80040324	1	1	Calm1;Itpr2;Prkcd;Calm3	Reactome
REACTOME_SIGNALLING_TO_RAS	21	0.25598973	0.77809227	0.79083663	1	1	Map2k2;Raf1;Mapkapk2;Cdk1;Kras	Reactome
REACTOME_MITOTIC_G2_G2_M_PHASES	69	0.19916052	0.7765478	0.87524754	1	1	Akap9;Dctn2;Numa1;Csnk1d;Cep76;Cdk1;Ppp2r1a;Ywhae;Cep192;Mapre1;Cep250;Ofd1;Tubgcp2;E2f3;Ccnb1;Ccnh;Cep70;Clasp1	Reactome
REACTOME_MITOTIC_M_M_G1_PHASES	159	0.17235357	0.77541447	0.9765459	1	1	Smc3;Kntc1;Psmd4;Mcm6;Psmd1;Ppp2r1a;Psmb8;Cenph;Taok1;Cenpo;Kif20a;Ndc80;Nup107;Aurkb;Smc1a;Mapre1;Cdt1;Zwint;Orc3;Rpa2;Ppp2r5d;E2f3;Zw10;Kif23;Clasp1;Pole2;Kif2c;Cenpm;Pmf1;Pole;Psmd8;Uba52;Psmc1;Psmc3;Mcm10;Psme1;Psmd6;Ppp2ca;Psma6;Mis12	Reactome
REACTOME_GENERIC_TRANSCRIPTION_PATHWAY	111	0.18144874	0.775322	0.9177215	1	1	Junb;Rbl1;Trim28;Rorc;Med25;Snw1;Cdk8;Nr6a1;Trim33;Ncoa6;Zfp90;Ncoa2;Parp1;E2f5;Ncor1;Ube2d1;Ppara;Vdr;Rxra;Hnf4g;Tbl1xr1;Nrbf2;Smad4	Reactome
REACTOME_PURINE_METABOLISM	28	0.23964551	0.7701774	0.81312126	1	1	Adk;Cat;Gda;Aprt;Paics;Nt5c;Gmps;Nt5e;Gart;Adsl;Nt5c2	Reactome
REACTOME_PRE_NOTCH_TRANSCRIPTION_AND_TRANSLATION	19	0.2629716	0.7697568	0.78313255	1	1	Mov10;Snw1;Tnrc6a;Tnrc6b;E2f3	Reactome
REACTOME_LOSS_OF_NLP_FROM_MITOTIC_CENTROSOMES	49	0.20830637	0.7650256	0.868476	1	1	Akap9;Dctn2;Csnk1d;Cep76;Cdk1;Ppp2r1a;Ywhae;Cep192;Mapre1;Cep250;Ofd1;Cep70;Clasp1	Reactome
REACTOME_YAP1_AND_WWTR1_TAZ_STIMULATED_GENE_EXPRESSION	19	0.26187477	0.75650746	0.8004158	1	1	Ncoa6;Ncoa2;Ppara;Rxra;Tbl1xr1	Reactome
REACTOME_PERK_REGULATED_GENE_EXPRESSION	24	0.24300012	0.7562704	0.828125	1	1	Herpud1;Exosc5;Khsrp;Exosc9	Reactome
REACTOME_NEGATIVE_REGULATION_OF_FGFR_SIGNALING	18	0.25427267	0.73512465	0.8450704	1	1	Braf;Ppp2r1a;Mknk1;Mapk3;Uba52;Ppp2ca;Mapk1;Cbl;Src;Grb2;Frs2	Reactome
REACTOME_SIGNALING_BY_NOTCH1	52	0.19194017	0.7214868	0.9395161	1	1	Dtx1;Hdac4;Arrb2;Snw1;Cdk8;Ncor1;Ncstn;Tbl1xr1;Hdac3	Reactome
REACTOME_METABOLISM_OF_NON_CODING_RNA	46	0.19947022	0.72130996	0.91331923	1	1	Phax;Nup54;Nup50;Ddx20;Aaas;Nup153;Tpr;Nup107;Clns1a;Rae1;Snrpb;Nup62;Gemin7;Nup88;Nup214;Gemin5;Nupl2;Prmt5	Reactome
REACTOME_CTLA4_INHIBITORY_SIGNALING	18	0.2519426	0.72020876	0.84759915	1	1	Lck;Akt3;Ppp2r1a;Ppp2r5d;Pdpk1	Reactome
REACTOME_AUTODEGRADATION_OF_CDH1_BY_CDH1_APC_C	55	0.19054215	0.7181399	0.9395161	1	1	Psmd4;Anapc2;Anapc7;Psmd1;Anapc4;Psmb8;Ube2d1;Cdc27;Psmd8;Uba52;Psmc1;Psmc3;Psme1;Psmd6;Psma6;Psmd11;Anapc1	Reactome
REACTOME_G1_S_SPECIFIC_TRANSCRIPTION	16	0.25969273	0.71775514	0.83433133	1	1	Cdk1;Rrm2;Cdt1	Reactome
REACTOME_CONVERSION_FROM_APC_C_CDC20_TO_APC_C_CDH1_IN_LATE_ANAPHASE	16	0.25039932	0.7161462	0.8515625	1	1	Anapc2;Anapc7;Anapc4;Ube2d1	Reactome
REACTOME_MICRORNA_MIRNA_BIOGENESIS	16	0.25305066	0.71168125	0.85714287	1	1	Dicer1;Polr2i;Polr2e;Xpo5;Polr2b;Polr2l;Ran	Reactome
REACTOME_REGULATION_OF_MITOTIC_CELL_CYCLE	72	0.1783343	0.7091842	0.9621053	1	1	Psmd4;Anapc2;Anapc7;Psmd1;Cdk1;Anapc4;Psmb8;Ube2d1;Aurkb;Ccnb1;Cdc27;Psmd8;Uba52;Psmc1;Psmc3;Psme1;Psmd6;Psma6;Psmd11;Ccna2;Anapc1	Reactome
REACTOME_MITOTIC_PROMETAPHASE	80	0.1743228	0.70741886	0.9633401	1	1	Smc3;Kntc1;Ppp2r1a;Cenph;Taok1;Cenpo;Ndc80;Nup107;Aurkb;Smc1a;Mapre1;Zwint;Ppp2r5d;Zw10;Clasp1;Kif2c;Cenpm;Pmf1	Reactome
REACTOME_CYCLIN_E_ASSOCIATED_EVENTS_DURING_G1_S_TRANSITION_	58	0.18534803	0.7063371	0.9486692	1	1	Psmd4;Psmd1;Psmb8;Ccnh;Cdkn1a;Max;Psmd8;Uba52;Psmc1;Psmc3;Psme1;Psmd6;Psma6;Mnat1;Psmd11;Ccna2;Wee1	Reactome
REACTOME_APC_C_CDH1_MEDIATED_DEGRADATION_OF_CDC20_AND_OTHER_APC_C_CDH1_TARGETED_PROTEINS_IN_LATE_MITOSIS_EARLY_G1	61	0.17511457	0.6908564	0.9734694	1	1	Psmd4;Anapc2;Anapc7;Psmd1;Anapc4;Psmb8;Ube2d1;Aurkb;Cdc27;Psmd8;Uba52;Psmc1;Psmc3;Psme1;Psmd6;Psma6;Psmd11;Anapc1	Reactome
REACTOME_APC_C_CDC20_MEDIATED_DEGRADATION_OF_MITOTIC_PROTEINS	63	0.17943038	0.6902991	0.95051545	1	1	Psmd4;Anapc2;Anapc7;Psmd1;Cdk1;Anapc4;Psmb8;Ube2d1;Ccnb1;Cdc27;Psmd8;Uba52;Psmc1;Psmc3;Psme1;Psmd6;Psma6;Psmd11;Anapc1	Reactome
REACTOME_ORC1_REMOVAL_FROM_CHROMATIN	62	0.17794196	0.689722	0.9693251	1	1	Psmd4;Mcm6;Psmd1;Psmb8;Cdt1;Orc3;Cdkn1a;Psmd8;Uba52;Psmc1;Psmc3;Psme1;Psmd6;Psma6;Orc2;Psmd11;Ccna2	Reactome
REACTOME_CELL_CYCLE_CHECKPOINTS	106	0.16313891	0.6881427	0.99590164	1	1	Psmd4;Anapc2;Anapc7;Rad1;Mcm6;Psmd1;Cdk1;Anapc4;Psmb8;Ube2d1;Orc3;Rpa2;Rfc5;Ccnb1;Cdkn1a;Cdc27;Rfc2;Chek1;Psmd8;Uba52;Psmc1;Cdc25c;Psmc3;Mcm10;Psme1;Psmd6;Psma6;Orc2;Psmd11;Anapc1	Reactome
REACTOME_DNA_STRAND_ELONGATION	29	0.20864706	0.68800133	0.9186992	1	1	Mcm6;Dna2;Rpa2;Rfc5;Gins1	Reactome
REACTOME_M_G1_TRANSITION	75	0.17243907	0.6837037	0.9628866	1	1	Psmd4;Mcm6;Psmd1;Psmb8;Cdt1;Orc3;Rpa2;E2f3;Pole2;Pole;Psmd8;Uba52;Psmc1;Psmc3;Mcm10;Psme1;Psmd6;Psma6;Orc2;Psmd11	Reactome
REACTOME_ACTIVATION_OF_ATR_IN_RESPONSE_TO_REPLICATION_STRESS	33	0.19966482	0.6834569	0.9134021	1	1	Rad1;Mcm6;Orc3;Rpa2;Rfc5;Rfc2;Chek1;Cdc25c;Mcm10;Orc2;Cdc7;Rfc3;Orc5;Mcm3;Hus1	Reactome
REACTOME_RNA_POL_II_TRANSCRIPTION_PRE_INITIATION_AND_PROMOTER_OPENING	37	0.19515893	0.68114084	0.932	1	1	Gtf2a1;Taf11;Gtf2e2;Gtf2b;Taf4b;Polr2i;Ercc3;Ccnh;Polr2e;Tbp;Gtf2f2;Polr2b;Polr2l;Mnat1;Ercc2	Reactome
REACTOME_ENERGY_DEPENDENT_REGULATION_OF_MTOR_BY_LKB1_AMPK	16	0.23309036	0.6647771	0.8950495	1	1	Rheb;Tsc1;Prkag2;Prkag1;Prkab1	Reactome
REACTOME_INHIBITION_OF_THE_PROTEOLYTIC_ACTIVITY_OF_APC_C_REQUIRED_FOR_THE_ONSET_OF_ANAPHASE_BY_MITOTIC_SPINDLE_CHECKPOINT_COMPONENTS	18	0.22380611	0.65681857	0.9137577	1	1	Anapc2;Anapc7;Anapc4;Ube2d1	Reactome
REACTOME_MRNA_CAPPING	26	0.20419878	0.6467577	0.9546436	1	1	Rnmt;Polr2i;Ercc3;Ccnh;Polr2e;Gtf2f2;Polr2b;Polr2l;Mnat1;Ercc2	Reactome
REACTOME_IL_RECEPTOR_SHC_SIGNALING	19	0.2227776	0.64453804	0.9259962	1	1	Il2rb;Il3ra;Csf2rb;Il2rg	Reactome
REACTOME_ACTIVATION_OF_THE_PRE_REPLICATIVE_COMPLEX	29	0.19780374	0.6413678	0.9488636	1	1	Mcm6;Cdt1;Orc3;Rpa2;Pole2;Pole;Mcm10;Orc2	Reactome
REACTOME_ASSEMBLY_OF_THE_PRE_REPLICATIVE_COMPLEX	61	0.16284442	0.62949216	0.98210734	1	1	Psmd4;Mcm6;Psmd1;Psmb8;Cdt1;Orc3;E2f3;Psmd8;Uba52;Psmc1;Psmc3;Psme1;Psmd6;Psma6;Orc2;Psmd11	Reactome
REACTOME_SIGNALING_BY_ROBO_RECEPTOR	23	0.19981799	0.61939746	0.9345603	1	1	Pfn1;Cap1;Rac1;Slit2;Clasp1;Vasp	Reactome
REACTOME_CA_DEPENDENT_EVENTS	22	0.20025328	0.61904395	0.93256265	1	1	Calm1;Prkcd;Calm3	Reactome
REACTOME_CDT1_ASSOCIATION_WITH_THE_CDC6_ORC_ORIGIN_COMPLEX	52	0.16181971	0.61788076	0.99372387	1	1	Psmd4;Psmd1;Psmb8;Cdt1;Orc3;Psmd8;Uba52;Psmc1;Psmc3;Psme1;Psmd6;Psma6;Orc2;Psmd11	Reactome
REACTOME_SCFSKP2_MEDIATED_DEGRADATION_OF_P27_P21	49	0.1661266	0.61624086	0.9859719	1	1	Psmd4;Psmd1;Psmb8;Cdkn1a;Psmd8;Uba52;Psmc1;Psmc3;Psme1;Psmd6;Psma6;Psmd11;Ccna2	Reactome
REACTOME_APC_CDC20_MEDIATED_DEGRADATION_OF_NEK2A	19	0.20820883	0.611388	0.9591837	1	1	Anapc2;Anapc7;Anapc4;Ube2d1;Cdc27;Uba52;Anapc1;Cdc20;Bub3	Reactome
REACTOME_P53_INDEPENDENT_G1_S_DNA_DAMAGE_CHECKPOINT	46	0.1680967	0.6064398	0.9875	1	1	Psmd4;Psmd1;Psmb8;Chek1;Psmd8;Uba52;Psmc1;Psmc3;Psme1;Psmd6;Psma6;Psmd11	Reactome
REACTOME_DESTABILIZATION_OF_MRNA_BY_AUF1_HNRNP_D0	48	0.1642038	0.59739983	0.9862745	1	1	Hspa8;Psmd4;Psmd1;Psmb8;Hnrnpd;Psmd8;Uba52;Psmc1;Psmc3;Psme1;Psmd6;Psma6	Reactome
REACTOME_RNA_POL_II_PRE_TRANSCRIPTION_EVENTS	49	0.1608701	0.59115833	0.98571426	1	1	Gtf2a1;Taf11;Gtf2e2;Gtf2b;Tceb3;Taf4b;Ctdp1;Polr2i;Ercc3;Ccnh;Polr2e;Tbp;Gtf2f2;Polr2b;Polr2l;Mnat1;Ercc2;Ssrp1	Reactome
REACTOME_CDK_MEDIATED_PHOSPHORYLATION_AND_REMOVAL_OF_CDC6	44	0.16010055	0.5882646	0.98245615	1	1	Psmd4;Psmd1;Psmb8;Psmd8;Uba52;Psmc1;Psmc3;Psme1;Psmd6;Psma6;Psmd11	Reactome
REACTOME_RNA_POL_I_TRANSCRIPTION_TERMINATION	18	0.20321825	0.58692956	0.9706458	1	1	Taf1b;Polr1c;Ercc3;Ccnh;Mnat1;Ercc2;Ubtf	Reactome
REACTOME_CROSS_PRESENTATION_OF_SOLUBLE_EXOGENOUS_ANTIGENS_ENDOSOMES	43	0.1660905	0.58494496	0.9897541	1	1	Psmd4;Psmd1;Psmb8;Mrc1;Psmd8;Psmc1;Psmc3;Psme1;Psmd6;Psma6;Psmd11	Reactome
REACTOME_E2F_MEDIATED_REGULATION_OF_DNA_REPLICATION	31	0.17949855	0.58162004	0.9631783	1	1	Cdk1;Ppp2r1a;Rrm2;Cdt1;Orc3;Ccnb1	Reactome
REACTOME_ABORTIVE_ELONGATION_OF_HIV1_TRANSCRIPT_IN_THE_ABSENCE_OF_TAT	16	0.19759203	0.5643448	0.9644269	1	1	Ctdp1;Polr2i;Polr2e;Gtf2f2;Polr2b;Polr2l	Reactome
REACTOME_ACTIVATED_NOTCH1_TRANSMITS_SIGNAL_TO_THE_NUCLEUS	19	0.18469377	0.5493228	0.988189	1	1	Dtx1;Arrb2;Ncstn;Psen2;Uba52;Dtx2;Psenen;Aph1b;Dll1	Reactome
REACTOME_IL_3_5_AND_GM_CSF_SIGNALING	34	0.1604423	0.5453348	0.98624754	1	1	Il2rb;Ywhaz;Il3ra	Reactome
REACTOME_BRANCHED_CHAIN_AMINO_ACID_CATABOLISM	16	0.19142349	0.5356222	0.97	1	1	Auh;Mccc1	Reactome
REACTOME_REGULATION_OF_APOPTOSIS	52	0.14082359	0.51858044	0.9979592	1	1	Psmd4;Dapk3;Psmd1;Casp9;Psmb8;Unc5b;Psmd8;Uba52;Psmc1;Psmc3;Psme1;Psmd6;Psma6	Reactome
REACTOME_AUTODEGRADATION_OF_THE_E3_UBIQUITIN_LIGASE_COP1	44	0.14308973	0.5128028	1	1	1	Psmd4;Psmd1;Psmb8;Psmd8;Uba52;Psmc1;Psmc3;Psme1;Psmd6;Psma6;Psmd11	Reactome
REACTOME_RNA_POL_I_TRANSCRIPTION_INITIATION	21	0.16662067	0.50211424	0.992126	1	1	Taf1b;Polr1c;Ercc3;Ccnh;Mnat1;Ehmt2;Ercc2;Ubtf	Reactome
REACTOME_PROCESSING_OF_CAPPED_INTRONLESS_PRE_MRNA	22	0.16103405	0.48951966	0.9939271	1	1	Cpsf1;Cstf1;Clp1;Snrpb;Pcf11;Cpsf3	Reactome
REACTOME_P53_DEPENDENT_G1_DNA_DAMAGE_RESPONSE	50	0.13008364	0.4846018	1	1	1	Psmd4;Psmd1;Psmb8;Cdkn1a;Psmd8;Uba52;Psmc1;Psmc3;Psme1;Psmd6;Psma6	Reactome
REACTOME_SCF_BETA_TRCP_MEDIATED_DEGRADATION_OF_EMI1	46	0.12735485	0.46340758	1	1	1	Psmd4;Psmd1;Psmb8;Psmd8;Uba52;Psmc1;Psmc3;Psme1;Psmd6;Psma6;Psmd11	Reactome
REACTOME_VIF_MEDIATED_DEGRADATION_OF_APOBEC3G	46	0.12086281	0.43843293	1	0.99891424	1	Psmd4;Psmd1;Psmb8;Psmd8;Uba52;Psmc1;Psmc3;Psme1;Psmd6;Psma6;Cul5;Psmd11	Reactome
REACTOME_RESPIRATORY_ELECTRON_TRANSPORT_ATP_SYNTHESIS_BY_CHEMIOSMOTIC_COUPLING_AND_HEAT_PRODUCTION_BY_UNCOUPLING_PROTEINS_	73	-0.7675487	-30131829	0	0	0	Cyc1;Ndufa6;Cox4i1;Cox5a;Uqcrfs1;Ndufs7;Cox6a1;Ndufs1;Atp5l;Atp5h;Ndufa7;Cox7b;Ndufs6;Sdha;Ndufa11;Sdhb;Uqcrq;Cox5b;Ndufa8;Ndufb5;Ndufb7;Ndufs2;Uqcrb;Uqcrh;Ndufc2;Cox7c;Ndufb8;Ndufb10;Ndufs8;Ndufv2;Cox6b1;Ndufv3;Ndufa12;Cox8a;Ndufb6;Ndufb4;Atp5j;Ndufs5;Ndufa2;Ndufab1;Ndufb9;Ndufs4;Ndufa13;Uqcr11;Atp5j2;Cox6c;Cycs;Atp5e;Ndufa3;Ndufc1;Ndufa5;Ndufa1;Ndufb2	Reactome
REACTOME_RESPIRATORY_ELECTRON_TRANSPORT	60	-0.8006546	-29989333	0	0	0	Cyc1;Ndufa6;Cox4i1;Cox5a;Uqcrfs1;Ndufs7;Cox6a1;Ndufs1;Ndufa7;Cox7b;Ndufs6;Sdha;Ndufa11;Sdhb;Uqcrq;Cox5b;Ndufa8;Ndufb5;Ndufb7;Ndufs2;Uqcrb;Uqcrh;Ndufc2;Cox7c;Ndufb8;Ndufb10;Ndufs8;Ndufv2;Cox6b1;Ndufv3;Ndufa12;Cox8a;Ndufb6;Ndufb4;Ndufs5;Ndufa2;Ndufab1;Ndufb9;Ndufs4;Ndufa13;Uqcr11;Cox6c;Cycs;Ndufa3;Ndufc1;Ndufa5;Ndufa1;Ndufb2	Reactome
REACTOME_TCA_CYCLE_AND_RESPIRATORY_ELECTRON_TRANSPORT	106	-0.65956587	-27540765	0	0	0	Cyc1;Ndufa6;Cox4i1;Pdhx;Cox5a;Uqcrfs1;Ldhb;Ndufs7;Cox6a1;Ndufs1;Atp5l;Atp5h;Ndufa7;Cox7b;Ndufs6;Sdha;Ndufa11;Sdhb;Uqcrq;Cox5b;Pdhb;Ndufa8;Ndufb5;Ndufb7;Ndufs2;Uqcrb;Uqcrh;Ndufc2;Cox7c;Ndufb8;Ndufb10;Ndufs8;Ndufv2;Ldha;Cox6b1;Ndufv3;Bsg;Ndufa12;Cox8a;Ndufb6;Ndufb4;Atp5j;Ndufs5;Ndufa2;Ndufab1;Ndufb9;Ndufs4;Ndufa13;Uqcr11;Atp5j2;Cox6c;Slc16a3;Cycs;Atp5e;Ndufa3;Ndufc1;Ndufa5;Ndufa1;Ndufb2	Reactome
REACTOME_EXTRACELLULAR_MATRIX_ORGANIZATION	40	-0.62527746	-2184132	0	0.0003053013	0.002	Col4a5;Col6a3;Timp1;Adamts2;Mmp3;Col16a1;Ppib;Col12a1;Mmp15;Mmp17;Col14a1;Col4a2;Col6a2;Col4a1;Col5a2;Mmp13;Serpinh1;Col6a1;Mmp7;Pcolce;Col1a2;Col1a1;Col3a1	Reactome
REACTOME_NCAM1_INTERACTIONS	18	-0.7357765	-20940084	0	0.00219778	0.018	Gfra4;Col4a2;Col6a2;Col4a1;Nrtn;Col5a2;Col6a1;Col1a2;Col1a1;Col3a1	Reactome
REACTOME_COLLAGEN_FORMATION	26	-0.65786403	-20678847	0	0.0025360908	0.025	Col4a5;Col6a3;Adamts2;Col16a1;Ppib;Col12a1;Col14a1;Col4a2;Col6a2;Col4a1;Col5a2;Serpinh1;Col6a1;Pcolce;Col1a2;Col1a1;Col3a1	Reactome
REACTOME_GPCR_LIGAND_BINDING	114	-0.48682532	-20447385	0	0.0030554244	0.035	Fzd1;Sct;Cx3cl1;S1pr3;Ccl2;Ramp2;Fzd2;Ccr5;Adm;Ccr1;P2ry6;Edn3;Cx3cr1;Edn2;Ghrl;Cysltr1;Tbxa2r;P2ry1;Penk;Ccl11;Ptger3;Calcb;Ltb4r2;Wnt3;Ffar2;Ppy;Gng11;Gnb4;Ccl7;Ccl17;Cck;Saa1;Gcg;Cd55;Nts;Pyy;Sst	Reactome
REACTOME_ACYL_CHAIN_REMODELLING_OF_PC	18	-0.7038724	-20147502	0	0.0039597144	0.052	Lpcat4;Pla2g16;Pla2g4a;Pnpla8;Lpcat3;Pla2g5;Plbd1;Pla2g2f;Pla2g2a;Pla2g4c	Reactome
REACTOME_MUSCLE_CONTRACTION	31	-0.592448	-19767243	0.0020449897	0.0062352107	0.087	Myl6;Actn2;Tnnt1;Myh11;Lmod1;Cald1;Myl1;Acta2;Tpm1;Mylk;Tpm2;Des;Myl9;Actg2	Reactome
REACTOME_ACYL_CHAIN_REMODELLING_OF_PE	17	-0.695715	-19657907	0.002016129	0.006414107	0.1	Lpcat4;Pla2g16;Pla2g4a;Pnpla8;Lpcat3;Pla2g5;Plbd1;Pla2g2f;Pla2g2a;Pla2g4c	Reactome
REACTOME_PEPTIDE_LIGAND_BINDING_RECEPTORS	54	-0.51097393	-19238211	0	0.008650119	0.147	Ccr5;Ccr1;Edn3;Cx3cr1;Edn2;Ghrl;Penk;Ccl11;Ppy;Ccl7;Ccl17;Cck;Saa1;Nts;Pyy;Sst	Reactome
REACTOME_CLASS_A1_RHODOPSIN_LIKE_RECEPTORS	83	-0.4774846	-19096494	0	0.009036766	0.167	Ccr5;Ccr1;P2ry6;Edn3;Cx3cr1;Edn2;Ghrl;Cysltr1;Tbxa2r;P2ry1;Penk;Ccl11;Ptger3;Ltb4r2;Ffar2;Ppy;Ccl7;Ccl17;Cck;Saa1;Nts;Pyy;Sst	Reactome
REACTOME_CLASS_B_2_SECRETIN_FAMILY_RECEPTORS	31	-0.565677	-18497932	0	0.01633671	0.301	Fzd1;Sct;Ramp2;Fzd2;Adm;Calcb;Wnt3;Gng11;Gnb4;Gcg;Cd55	Reactome
REACTOME_G_ALPHA_Q_SIGNALLING_EVENTS	72	-0.4835456	-18395673	0	0.016608654	0.321	Dagla;P2ry6;Mgll;Edn3;Edn2;Arhgef25;Ghrl;Cysltr1;Tbxa2r;P2ry1;Dgkd;Ltb4r2;Ffar2;Gng11;Gnb4;Cck;Saa1;Gcg;Nts	Reactome
REACTOME_NCAM_SIGNALING_FOR_NEURITE_OUT_GROWTH	37	-0.5423887	-18293439	0.002020202	0.017342743	0.354	Gfra4;Col4a2;Col6a2;Col4a1;Nrtn;Col5a2;Hras;Col6a1;Col1a2;Col1a1;Col3a1	Reactome
REACTOME_SMOOTH_MUSCLE_CONTRACTION	22	-0.59607404	-18158467	0.00591716	0.018704124	0.395	Myh11;Lmod1;Cald1;Acta2;Tpm1;Mylk;Tpm2;Myl9;Actg2	Reactome
REACTOME_SYNTHESIS_OF_PA	21	-0.5707082	-17179285	0.012121212	0.048140332	0.74	Lpcat4;Pla2g4a;Gpd1l;Pla2g5;Pld1;Agpat4;Pla2g2f;Pla2g2a	Reactome
REACTOME_HS_GAG_BIOSYNTHESIS	17	-0.61863196	-17176576	0.01713062	0.045569412	0.74	Sdc3;Ndst1;Sdc4;Gpc4;Gpc3;Sdc2;Hs3st1;Hspg2;Ext1;Glce	Reactome
REACTOME_GASTRIN_CREB_SIGNALLING_PATHWAY_VIA_PKC_AND_MAPK	92	-0.41421404	-16635766	0.0018761726	0.06951139	0.877	Dagla;P2ry6;Mgll;Edn3;Edn2;Arhgef25;Ghrl;Cysltr1;Tbxa2r;P2ry1;Dgkd;Hras;Ltb4r2;Ffar2;Gng11;Gnb4;Cck;Saa1;Gcg;Nts	Reactome
REACTOME_GLYCOSAMINOGLYCAN_METABOLISM	64	-0.4318411	-16467638	0.0059288535	0.07541477	0.903	Sdc4;Gpc4;Gpc3;Sdc2;Chst15;Hs3st1;B3gat3;Chst12;Prelp;Hspg2;Chpf;Bgn;Cspg4;Dse;B4galt5;Lum;Ext1;Glce;B4galt1;St3gal6;B3gnt7	Reactome
REACTOME_SIGNALING_BY_GPCR	248	-0.33298162	-15702676	0.0019230769	0.12862064	0.993	Fzd1;Sct;Fgd3;Cx3cl1;Itpr3;Pde1b;S1pr3;Ccl2;Ramp2;Prkar1b;Fzd2;Tiam2;Gnai1;Adcy4;Dagla;Gna12;Ccr5;Adm;Ccr1;P2ry6;Mgll;Edn3;Cx3cr1;Edn2;Arhgef25;Ghrl;Cysltr1;Tbxa2r;Rhob;P2ry1;Penk;Ccl11;Ptger3;Dgkd;Hras;Calcb;Ltb4r2;Wnt3;Net1;Pde2a;Ffar2;Ppy;Gng11;Gnb4;Ccl7;Ccl17;Cck;Saa1;Gcg;Cd55;Nts;Pyy;Sst	Reactome
REACTOME_HEPARAN_SULFATE_HEPARIN_HS_GAG_METABOLISM	32	-0.47019374	-15570471	0.038854804	0.13451828	0.995	Vcan;Sdc3;Ndst1;Sdc4;Gpc4;Gpc3;Sdc2;Hs3st1;B3gat3;Hspg2;Bgn;Cspg4;Ext1;Glce	Reactome
REACTOME_GPCR_DOWNSTREAM_SIGNALING	187	-0.3399155	-15548772	0.001968504	0.1306112	0.995	Sct;Fgd3;Itpr3;Pde1b;S1pr3;Ramp2;Tiam2;Gnai1;Adcy4;Dagla;Gna12;Ccr5;Adm;Ccr1;P2ry6;Mgll;Edn3;Edn2;Arhgef25;Ghrl;Cysltr1;Tbxa2r;Rhob;P2ry1;Penk;Ptger3;Dgkd;Calcb;Ltb4r2;Net1;Pde2a;Ffar2;Ppy;Gng11;Gnb4;Cck;Saa1;Gcg;Nts;Pyy;Sst	Reactome
REACTOME_GLUCAGON_SIGNALING_IN_METABOLIC_REGULATION	20	-0.5353262	-15346258	0.041749503	0.14355478	1	Adcy7;Prkar2b;Adcy9;Gnas;Gng5;Prkar1b;Adcy4;Gng11;Gnb4;Gcg	Reactome
REACTOME_GLYCEROPHOSPHOLIPID_BIOSYNTHESIS	66	-0.39503467	-15345292	0.013358778	0.13785811	1	Lpcat4;Pla2g16;Pla2g4a;Gpd1l;Pemt;Chpt1;Pnpla8;Mgll;Lpcat3;Pla2g5;Pld1;Plbd1;Pgs1;Agpat4;Pla2g2f;Pla2g2a;Pla2g4c	Reactome
REACTOME_CHONDROITIN_SULFATE_DERMATAN_SULFATE_METABOLISM	30	-0.47276452	-15255686	0.033542976	0.14091043	1	Csgalnact2;Vcan;Sdc3;Sdc4;Gpc4;Gpc3;Sdc2;Chst15;B3gat3;Chst12;Hspg2;Chpf;Bgn;Cspg4;Dse	Reactome
REACTOME_O_LINKED_GLYCOSYLATION_OF_MUCINS	28	-0.46639177	-15120251	0.049701788	0.14932764	1	St3gal3;Galnt5;Galnt3;B3gnt8;Gcnt3;B3gnt5;C1galt1c1;B4galt5;Galnt10;Muc4;B3gnt7	Reactome
REACTOME_KERATAN_SULFATE_KERATIN_METABOLISM	18	-0.5250754	-1481116	0.08230453	0.1777925	1	Prelp;B4galt5;Lum;B4galt1;St3gal6;B3gnt7	Reactome
REACTOME_REGULATION_OF_HYPOXIA_INDUCIBLE_FACTOR_HIF_BY_OXYGEN	18	-0.5029567	-14622861	0.07312253	0.19484958	1	Crebbp;Tceb2;Hif1a;Tceb1;Hif1an;Egln3	Reactome
REACTOME_A_TETRASACCHARIDE_LINKER_SEQUENCE_IS_REQUIRED_FOR_GAG_SYNTHESIS	17	-0.512618	-14302197	0.1	0.23115873	1	Vcan;Sdc3;Sdc4;Gpc4;Gpc3;Sdc2;B3gat3;Hspg2;Bgn;Cspg4	Reactome
REACTOME_ACTIVATION_OF_KAINATE_RECEPTORS_UPON_GLUTAMATE_BINDING	17	-0.50015056	-14184359	0.078313254	0.24059017	1	Dlg3;Gng11;Gnb4;Ncald	Reactome
REACTOME_REGULATION_OF_INSULIN_SECRETION_BY_GLUCAGON_LIKE_PEPTIDE1	26	-0.45004755	-14055995	0.07201646	0.25221935	1	Itpr3;Prkar1b;Kcnb1;Gng11;Gnb4;Gcg	Reactome
REACTOME_POTASSIUM_CHANNELS	19	-0.47442254	-13977156	0.086	0.25622714	1	Kcnh2;Kcnj8;Kcnk3;Gng5;Kcnab2;Kcnn3;Kcnk1;Kcnq1;Kcnb1;Kcnmb1	Reactome
REACTOME_G_ALPHA_I_SIGNALLING_EVENTS	68	-0.35124123	-13656846	0.058704454	0.30253163	1	Gnai1;Adcy4;Ccr5;Ccr1;Penk;Ptger3;Ppy;Gng11;Gnb4;Saa1;Pyy;Sst	Reactome
REACTOME_REGULATION_OF_INSULIN_SECRETION	54	-0.36786607	-13543943	0.070866145	0.31354618	1	Itpr3;Prkar1b;Spcs2;Slc2a1;Gnai1;Kcnb1;Spcs1;Pcsk1;Spcs3;Sec11c;Marcks;Gng11;Gnb4;Gcg	Reactome
REACTOME_G_ALPHA_S_SIGNALLING_EVENTS	40	-0.39591962	-13536277	0.09218437	0.30608377	1	Ptger4;Adcy9;Gnas;Pde3a;Vipr1;Calcrl;Gng5;Pde3b;Ramp1;Pde8b;Sct;Pde1b;Ramp2;Gnai1;Adcy4;Adm;Calcb;Pde2a;Gng11;Gnb4;Gcg	Reactome
REACTOME_ADP_SIGNALLING_THROUGH_P2RY1	17	-0.47524697	-13524141	0.122199595	0.3000846	1	Gna14;Gng5;Mapk14;Pla2g4a;Gnaq;P2ry1;Gng11;Gnb4	Reactome
REACTOME_GROWTH_HORMONE_RECEPTOR_SIGNALING	19	-0.47172725	-13491725	0.1257485	0.2972558	1	Socs1;Cish;Stat3;Socs2;Socs3;Prlr	Reactome
REACTOME_PLATELET_HOMEOSTASIS	44	-0.38116968	-13316513	0.0806142	0.31952697	1	Gng5;Pde3b;Mapk14;Pde9a;Gucy1b3;Ppp2r1b;Pla2g4a;Pde5a;Atp2a3;Fgr;Itpr3;Pde1b;Orai1;Kcnmb1;Pde2a;Gng11;Gnb4	Reactome
REACTOME_METAL_ION_SLC_TRANSPORTERS	17	-0.45673597	-12920309	0.16872428	0.38581738	1	Slc39a10;Slc31a1;Cp;Slc39a4;Slc40a1	Reactome
REACTOME_INSULIN_SYNTHESIS_AND_PROCESSING	17	-0.46019787	-12733536	0.18540435	0.41598228	1	Rab27a;Pcsk1;Cpe;Ero1l	Reactome
REACTOME_SIGNALING_BY_PDGF	98	-0.30746096	-12604077	0.09073724	0.4336219	1	Itpr3;Pde1b;Plcg1;Prkar1b;Adcy4;Thbs3;Stat3;Nck1;Col4a2;Col6a2;Col4a1;Spp1;Col5a2;Hras;Pdgfc;Col6a1;Col1a2;Col1a1;Col3a1	Reactome
REACTOME_POST_TRANSLATIONAL_PROTEIN_MODIFICATION	136	-0.28346974	-12258261	0.09689923	0.50271165	1	Dhps;Mogs;Piga;St3gal3;Pigv;Gmppb;Pros1;Pgap1;Alg11;Dpm2;Galnt5;Galnt3;B3gnt8;Pign;Pigp;Mlec;Gcnt3;B3gnt5;Sumf2;Gmppa;Proc;Fut8;C1galt1c1;Sema6d;Dpm3;Vkorc1;Sec24b;Man1a2;B4galt5;Galnt10;Muc4;Mgat4c;B4galt1;B3gnt7;Gnpnat1	Reactome
REACTOME_SIGNAL_AMPLIFICATION	22	-0.4002588	-12026469	0.21471173	0.54910004	1	Gna14;Gng5;Mapk14;Pla2g4a;Gnaq;Gnai1;Tbxa2r;P2ry1;Gng11;Gnb4	Reactome
REACTOME_INTEGRATION_OF_ENERGY_METABOLISM	76	-0.30288163	-11950659	0.15134099	0.55629003	1	Tkt;Gng5;Fasn;Stxbp1;Prkca;Ppp2r1b;Gnaq;Itpr3;Prkar1b;Spcs2;Stk11;Slc2a1;Gnai1;Adcy4;Kcnb1;Spcs1;Pcsk1;Spcs3;Sec11c;Marcks;Gng11;Gnb4;Gcg	Reactome
REACTOME_AXON_GUIDANCE	162	-0.26503575	-11812636	0.116054155	0.5806303	1	Ntn1;Hsp90aa1;Arhgap35;Abl2;Siah2;Myl6;Myh10;Fgfr1;Plxna2;Sdcbp;Plcg1;Myh11;Myo10;Cd72;Gfra4;Sema6d;Itga9;Ank3;Nck1;Sema7a;Col4a2;Rhob;Col6a2;Col4a1;Met;Nrtn;Col5a2;Hras;Dlg3;Col6a1;Myl9;Col1a2;Col1a1;Col3a1	Reactome
REACTOME_INTEGRIN_CELL_SURFACE_INTERACTIONS	62	-0.31385025	-1180741	0.22862823	0.5697476	1	Syk;Cdh1;Itga9;Itgae;Itgb6;Col4a2;Fn1;Col4a1;Spp1;Bsg;Col1a2;Col1a1	Reactome
REACTOME_PRE_NOTCH_EXPRESSION_AND_PROCESSING	33	-0.351809	-11768291	0.21242484	0.5682519	1	Kat2b;Tfdp1;St3gal3;Crebbp;Atp2a3;Rab6a;Jun;B4galt1;St3gal6	Reactome
REACTOME_GLYCOLYSIS	23	-0.38119325	-11691192	0.2398374	0.576422	1	Ppp2r1b;Pgk1;Tpi1;Eno1;Pfkp;Pfkl;Pfkfb4	Reactome
REACTOME_TRANSPORT_TO_THE_GOLGI_AND_SUBSEQUENT_MODIFICATION	27	-0.36576113	-1167748	0.27380952	0.5687421	1	Fut8;Sec24b;Man1a2;B4galt5;Mgat4c;B4galt1	Reactome
REACTOME_MITOCHONDRIAL_PROTEIN_IMPORT	46	-0.3326122	-11638014	0.22821577	0.5685239	1	Atp5g1;Timm9;Mtx1;Timm10;Timm22;Samm50;Tomm40;Taz;Dnajc19;Tomm22;Timm17a;Cyc1;Cox17;Timm13;Pmpcb;Tomm7;Mtx2;Timm8b;Tomm5	Reactome
REACTOME_TRANSPORT_OF_GLUCOSE_AND_OTHER_SUGARS_BILE_SALTS_AND_ORGANIC_ACIDS_METAL_IONS_AND_AMINE_COMPOUNDS	48	-0.32197616	-11573495	0.25	0.5741443	1	Slc39a10;Slc22a18;Slc2a1;Slc31a1;Slc2a4;Cp;Slc39a4;Slc16a3;Slc40a1;Slc6a14	Reactome
REACTOME_THROMBOXANE_SIGNALLING_THROUGH_TP_RECEPTOR	15	-0.4249962	-11489342	0.26947367	0.5845217	1	Gna14;Gng5;Gnaq;Tbxa2r;Gng11;Gnb4	Reactome
REACTOME_AMYLOIDS	24	-0.36098045	-11120532	0.31504065	0.6753498	1	Cst3;H2afx;Ltf;Mfge8;H2afz;Hspg2;Hist1h4i;Gsn;Tgfbi;Saa1	Reactome
REACTOME_TRANSPORT_OF_INORGANIC_CATIONS_ANIONS_AND_AMINO_ACIDS_OLIGOPEPTIDES	48	-0.306252	-10869169	0.32477063	0.7373325	1	Slc4a2;Slc4a4;Slc9a2;Slc1a1;Slc5a8;Slc6a14	Reactome
REACTOME_DOWNREGULATION_OF_TGF_BETA_RECEPTOR_SIGNALING	18	-0.37913263	-1086551	0.33056134	0.7252773	1	Ppp1r15a;Smurf2;Ppp1cb;Xpo1;Tgfbr1;Smad7;Pmepa1	Reactome
REACTOME_SEMA4D_IN_SEMAPHORIN_SIGNALING	26	-0.33804092	-10595696	0.39059305	0.7937839	1	Rhoc;Arhgap35;Myl6;Myh10;Myh11;Cd72;Rhob;Met;Myl9	Reactome
REACTOME_FORMATION_OF_FIBRIN_CLOT_CLOTTING_CASCADE	15	-0.38084888	-10590668	0.396	0.78199315	1	Pros1;Thbd;Proc;Tfpi;Serping1	Reactome
REACTOME_AMINO_ACID_AND_OLIGOPEPTIDE_SLC_TRANSPORTERS	30	-0.32383636	-10581945	0.38945234	0.7714466	1	Slc6a19;Slc15a4;Slc16a10;Slc6a6;Slc15a1;Slc6a18;Slc25a10;Slc38a3;Slc17a5;Slc17a8;Slc3a2	Reactome
REACTOME_DEVELOPMENTAL_BIOLOGY	263	-0.22491191	-10571183	0.29422066	0.7619968	1	Ntn1;Hsp90aa1;Pcsk6;Arhgap35;Abl2;Siah2;Myl6;Myh10;Med26;Fgfr1;Cdon;Plxna2;Sdcbp;Nr2f2;Plcg1;Smarcd3;Med30;Myh11;Myo10;Med31;Cd72;Gfra4;Lpl;Sema6d;Itga9;Ank3;Ccnd3;Nck1;Sema7a;Col4a2;Rhob;Slc2a4;Bnip2;Col6a2;Col4a1;Met;Med21;Nrtn;Col5a2;Adipoq;Hras;Dlg3;Hnf4a;Foxa3;Col6a1;Myl9;Col1a2;Col1a1;Col3a1	Reactome
REACTOME_DIABETES_PATHWAYS	105	-0.2549972	-10541368	0.35349718	0.75833064	1	Igfbp5;Ddit3;Kdelr3;Ccl2;Spcs2;Nfyb;Exosc2;Dnajb11;Atf3;Ghrl;Spcs1;Rab27a;Pcsk1;Cpe;Igfbp4;Spcs3;Sec11c;Dnajb9;Ero1l;Gcg	Reactome
REACTOME_METABOLISM_OF_NUCLEOTIDES	60	-0.2727466	-10254117	0.3987976	0.83450484	1	Cad;Gpx1;Ampd2;Upb1;Upp2;Adss;Ada;Pnp;Ampd3;Gmpr;Guk1;Ak1;Cda;Gsr	Reactome
REACTOME_NEUROTRANSMITTER_RECEPTOR_BINDING_AND_DOWNSTREAM_TRANSMISSION_IN_THE_POSTSYNAPTIC_CELL	53	-0.27632457	-10221852	0.41975307	0.8316862	1	Calm1;Rps6ka1;Akap9;Gnai3;Ap2m1;Gnai2;Gnb5;Raf1;Braf;Gng12;Calm3;Gng2;Rras;Plcb3;Ap2a2	Reactome
REACTOME_PYRUVATE_METABOLISM	17	-0.369022	-10157992	0.45894736	0.83835304	1	Pdhx;Ldhb;Pdhb;Ldha;Bsg;Slc16a3	Reactome
REACTOME_PHOSPHOLIPID_METABOLISM	157	-0.23009485	-10152205	0.42293233	0.827274	1	Lpcat4;Pla2g16;Pla2g4a;Pten;Sptlc1;Gba;Gpd1l;Pi4ka;Pemt;Sumf2;Mtmr2;Chpt1;Pip5k1b;Sgms1;Pnpla8;Mgll;Lpcat3;Smpd3;Pla2g5;Acer3;Asah2;Pld1;Plbd1;Pgs1;Agpat4;Pla2g2f;Pla2g2a;Pla2g4c	Reactome
REACTOME_CELL_SURFACE_INTERACTIONS_AT_THE_VASCULAR_WALL	68	-0.25975683	-10120087	0.42911878	0.8244918	1	Jam2;Slc7a11;Pros1;Thbd;Esam;Yes1;Jam3;Plcg1;Proc;Dok2;Fn1;Hras;Bsg;Cd47;Slc16a3;Col1a2;Col1a1	Reactome
REACTOME_INHIBITION_OF_INSULIN_SECRETION_BY_ADRENALINE_NORADRENALINE	15	-0.37764734	-10109231	0.4526749	0.815621	1	Gnai1;Gng11;Gnb4	Reactome
REACTOME_ASPARAGINE_N_LINKED_GLYCOSYLATION	71	-0.260547	-10102037	0.43796992	0.80562687	1	Mlec;Gmppa;Fut8;Dpm3;Sec24b;Man1a2;B4galt5;Mgat4c;B4galt1;Gnpnat1	Reactome
REACTOME_POST_TRANSLATIONAL_MODIFICATION_SYNTHESIS_OF_GPI_ANCHORED_PROTEINS	26	-0.319273	-10091306	0.4171908	0.7971788	1	Pigf;Pigh;Pigk;Pigu;Piga;Pigv;Pgap1;Dpm2;Pign;Pigp;Sema6d;Dpm3	Reactome
REACTOME_IRON_UPTAKE_AND_TRANSPORT	24	-0.3302943	-10070753	0.42918456	0.79170656	1	Slc46a1;Atp6v0b;Cp;Steap3;Slc40a1	Reactome
REACTOME_G_BETA_GAMMA_SIGNALLING_THROUGH_PI3KGAMMA	16	-0.3638576	-10013279	0.46593407	0.7975779	1	Akt2;Gng5;Gng11;Gnb4	Reactome
REACTOME_SYNTHESIS_AND_INTERCONVERSION_OF_NUCLEOTIDE_DI_AND_TRIPHOSPHATES	15	-0.37167424	-0.9978281	0.44262296	0.7969594	1	Guk1;Ak1;Gsr	Reactome
REACTOME_PYRUVATE_METABOLISM_AND_CITRIC_ACID_TCA_CYCLE	37	-0.29046062	-0.9949107	0.47619048	0.7944136	1	Pdhx;Ldhb;Sdha;Sdhb;Pdhb;Ldha;Bsg;Slc16a3	Reactome
REACTOME_ION_CHANNEL_TRANSPORT	22	-0.31829214	-0.98654413	0.4673077	0.8080983	1	Atp9a;Atp8a2;Atp2a2;Atp10d;Atp11a;Atp1a1;Atp2a3;Atp8b1;Atp1a2;Atp10b	Reactome
REACTOME_ION_TRANSPORT_BY_P_TYPE_ATPASES	21	-0.31988737	-0.98482084	0.47302905	0.8018711	1	Atp9a;Atp8a2;Atp2a2;Atp10d;Atp11a;Atp1a1;Atp2a3;Atp8b1;Atp1a2;Atp10b	Reactome
REACTOME_SEMA4D_INDUCED_CELL_MIGRATION_AND_GROWTH_CONE_COLLAPSE	21	-0.32286695	-0.9643916	0.49899396	0.85096216	1	Rhoc;Myl6;Myh10;Myh11;Rhob;Myl9	Reactome
REACTOME_BASIGIN_INTERACTIONS	19	-0.33650517	-0.96397436	0.50617284	0.84108263	1	Itgb1;Cav1;L1cam;Slc16a1;Slc7a5;Slc7a11;Bsg;Slc16a3	Reactome
REACTOME_G_PROTEIN_BETA_GAMMA_SIGNALLING	18	-0.3359378	-0.9559143	0.50395256	0.85334754	1	Gnb5;Akt3;Gng12;Gng2;Plcb3;Pdpk1	Reactome
REACTOME_PYRIMIDINE_METABOLISM	20	-0.3197088	-0.9534039	0.4951267	0.84932524	1	Uck2;Cad;Upb1;Upp2;Cda	Reactome
REACTOME_PREFOLDIN_MEDIATED_TRANSFER_OF_SUBSTRATE_TO_CCT_TRIC	22	-0.31302708	-0.95005333	0.54313725	0.84779304	1	Pfdn1;Pfdn6;Tuba4a;Vbp1;Tuba1c;Pfdn4	Reactome
REACTOME_HEMOSTASIS	305	-0.19729593	-0.9381661	0.6613546	0.87004864	1	Timp1;Slc7a5;Tmsb4x;Gng5;Actn1;Prkca;Jam2;Pde3b;Capza1;Slc7a11;Pros1;Crebbp;Thbd;Mapk14;Dgkb;Esam;Zfpm1;Pde9a;Yes1;Gucy1b3;Tuba4a;Ehd2;Ppp2r1b;Pla2g4a;Gnaq;Pde5a;Jam3;Atp2a3;Fgr;Actn2;Itpr3;Pde1b;Plcg1;Prkar1b;Maff;Proc;Clu;Habp4;Syk;Klc2;Thpo;Gnai1;Dagla;Gna12;Mgll;Tfpi;Dock5;Orai1;Dok2;Tbxa2r;Rhob;P2ry1;Kcnmb1;Fn1;Dgkd;Scg3;Vegfb;Serping1;Hras;Cfd;Bsg;Pde2a;Gng11;Gnb4;Cd47;Slc16a3;Col1a2;Col1a1…	Reactome
REACTOME_NUCLEAR_RECEPTOR_TRANSCRIPTION_PATHWAY	33	-0.28039056	-0.9166787	0.59921414	0.91718394	1	Nr1h3;Ppard;Nr3c2;Hnf4a;Nr1d1	Reactome
REACTOME_PHOSPHOLIPASE_C_MEDIATED_CASCADE	29	-0.2819267	-0.91238344	0.5805169	0.91753083	1	Fgfr1;Itpr3;Pde1b;Plcg1;Prkar1b;Adcy4;Fgf9	Reactome
REACTOME_BIOSYNTHESIS_OF_THE_N_GLYCAN_PRECURSOR_DOLICHOL_LIPID_LINKED_OLIGOSACCHARIDE_LLO_AND_TRANSFER_TO_A_NASCENT_PROTEIN	26	-0.29537964	-0.9119467	0.56969696	0.90780854	1	Gmppb;Alg11;Dpm2;Gmppa;Dpm3;Gnpnat1	Reactome
REACTOME_MYOGENESIS	15	-0.33356977	-0.90419865	0.58185405	0.91770357	1	Cdc42;Tcf12;Boc;Ctnnb1;Neo1;Tcf4;Mapk14;Cdon;Bnip2	Reactome
REACTOME_SEMAPHORIN_INTERACTIONS	52	-0.24139921	-0.8973839	0.6242424	0.92454046	1	Rhoc;Hsp90aa1;Arhgap35;Myl6;Myh10;Plxna2;Myh11;Cd72;Sema6d;Sema7a;Rhob;Met;Myl9	Reactome
REACTOME_CITRIC_ACID_CYCLE_TCA_CYCLE	18	-0.3082588	-0.88899493	0.6217304	0.9360032	1	Dld;Ogdh;Sdhd;Sdhc;Sdha;Sdhb	Reactome
REACTOME_THROMBIN_SIGNALLING_THROUGH_PROTEINASE_ACTIVATED_RECEPTORS_PARS	21	-0.29539382	-0.88196975	0.62249	0.9430506	1	Gna14;Gng5;Gnaq;Gna12;Gng11;Gnb4	Reactome
REACTOME_ERK_MAPK_TARGETS	16	-0.31710666	-0.88095194	0.61554193	0.9351613	1	Dusp3;Mapk14;Ppp2r1b;Dusp6;Elk1	Reactome
REACTOME_G_ALPHA1213_SIGNALLING_EVENTS	49	-0.24433988	-0.87307286	0.654224	0.9433308	1	Rac2;Plekhg2;Ngef;Vav3;Arhgef1;Gnb5;Arhgef3;Gng12;Gng2;Rhog	Reactome
REACTOME_TGF_BETA_RECEPTOR_SIGNALING_ACTIVATES_SMADS	21	-0.28636155	-0.8692545	0.6577869	0.94253	1	Ppp1r15a;Smurf2;Ppp1cb;Xpo1;Tgfbr1;Smad7;Pmepa1	Reactome
REACTOME_REGULATION_OF_SIGNALING_BY_CBL	15	-0.31278569	-0.8649029	0.6449814	0.9428595	1	Lyn;Blnk;Yes1;Syk;Hck	Reactome
REACTOME_REGULATION_OF_WATER_BALANCE_BY_RENAL_AQUAPORINS	27	-0.2751195	-0.86359626	0.66	0.93576634	1	Myo5b;Prkar1b;Adcy4;Gng11;Gnb4	Reactome
REACTOME_AMINO_ACID_TRANSPORT_ACROSS_THE_PLASMA_MEMBRANE	22	-0.28745478	-0.85745585	0.6680498	0.9395645	1	Slc6a19;Slc16a10;Slc6a6;Slc6a18;Slc38a3;Slc3a2;Slc3a1	Reactome
REACTOME_AQUAPORIN_MEDIATED_TRANSPORT	28	-0.26509583	-0.85533804	0.6686508	0.9346595	1	Adcy7;Prkar2b;Adcy9;Aqp7;Gnas;Gng5;Myo5b;Prkar1b;Adcy4;Gng11;Gnb4	Reactome
REACTOME_SIGNALING_BY_FGFR1_MUTANTS	21	-0.2863372	-0.84879637	0.69539076	0.940146	1	Fgf1;Fgfr1op;Myo18a;Cux1;Trim24;Gab2;Fgfr1op2;Fgfr1;Plcg1;Fgf9;Stat3	Reactome
REACTOME_PTM_GAMMA_CARBOXYLATION_HYPUSINE_FORMATION_AND_ARYLSULFATASE_ACTIVATION	15	-0.31172502	-0.83787674	0.67959183	0.95469797	1	Dohh;Arsk;Dhps;Pros1;Sumf2;Proc;Vkorc1	Reactome
REACTOME_RIP_MEDIATED_NFKB_ACTIVATION_VIA_DAI	15	-0.30584234	-0.8223957	0.70428014	0.97727287	1	Rela;App;Nfkbib;Chuk;Nfkbia;Hmgb1	Reactome
REACTOME_HS_GAG_DEGRADATION	16	-0.29307944	-0.806385	0.72583824	0.9991606	1	Idua;Glb1;Sdc3;Sdc4;Gpc4;Gpc3;Sdc2;Hspg2	Reactome
REACTOME_SYNTHESIS_OF_GLYCOSYLPHOSPHATIDYLINOSITOL_GPI	17	-0.28819215	-0.7920356	0.71960783	1	1	Pigf;Pigh;Piga;Pigv;Dpm2;Pign;Pigp;Sema6d	Reactome
REACTOME_NUCLEAR_EVENTS_KINASE_AND_TRANSCRIPTION_FACTOR_ACTIVATION	19	-0.26272026	-0.7731179	0.758	1	1	Dusp3;Mapk14;Ppp2r1b;Dusp6;Elk1	Reactome
REACTOME_SIGNALING_BY_NOTCH	76	-0.19320458	-0.7413634	0.93465346	1	1	Hdac2;Sel1l;Atp2a2;Poglut1;Adam17;Cul1;Maml3;Ncor2;Rbx1;E2f1;Mib2;Dll4;Mib1;Mfng;Dtx4;Ccnc;Kat2b;Tfdp1;St3gal3;Crebbp;Aph1a;Psen1;Atp2a3;Hif1a;Tle4;Rab6a;Adam10;Jun;B4galt1;St3gal6	Reactome
REACTOME_TRIGLYCERIDE_BIOSYNTHESIS	31	-0.22154948	-0.7253355	0.8954635	1	1	Acsl5;Agpat3;Acsl3;Gpd1;Slc25a1;Dgat2;Acsl4;Dgat1	Reactome
REACTOME_DEPOSITION_OF_NEW_CENPA_CONTAINING_NUCLEOSOMES_AT_THE_CENTROMERE	27	-0.22178437	-0.71882313	0.87090164	1	1	Hist1h2bc;Hjurp;Npm1;Cenph;Cenpo	Reactome
REACTOME_SIGNALING_BY_FGFR_MUTANTS	29	-0.22177263	-0.7177875	0.8609407	1	1	Fgf1;Fgfr1op;Sos1;Myo18a;Cux1;Trim24;Gab2;Fgfr1op2;Fgfr1;Plcg1;Fgf9;Stat3;Hras	Reactome
REACTOME_SIGNALING_BY_BMP	19	-0.23491172	-0.6845317	0.8603239	1	1	Smad1;Bmpr1a;Smurf2;Bmpr2;Chrdl1;Fstl1;Smad7	Reactome
REACTOME_PROTEIN_FOLDING	45	-0.19244353	-0.68192554	0.9304175	1	1	Tbcc;Pfdn1;Pfdn6;Tuba4a;Tbca;Vbp1;Kifc3;Tuba1c;Pfdn4;Fbxw4	Reactome
REACTOME_NUCLEAR_SIGNALING_BY_ERBB4	25	-0.21835236	-0.68008715	0.9032922	1	1	Adam17;Cul1;Jak2;Rbx1;Btrc;Ghr;Tab2;Cxcl12;Aph1a;Psen1;Prlr	Reactome
REACTOME_SIGNALING_BY_HIPPO	19	-0.23367253	-0.67737174	0.87795275	1	1	Wwc1;Amotl2;Casp3;Stk3	Reactome
REACTOME_RNA_POL_I_PROMOTER_OPENING	15	-0.24270478	-0.6708429	0.876	1	1	Hist1h2bc;H3f3b;Hist1h3b;Mapk3	Reactome
REACTOME_TRANSPORT_OF_VITAMINS_NUCLEOSIDES_AND_RELATED_MOLECULES	21	-0.22301865	-0.65715206	0.913215	1	1	Slc5a6;Slc29a1;Slc27a1;Slc35c1;Slc27a4;Slc35b4;Slc35b2;Alb	Reactome
REACTOME_SIGNALING_BY_CONSTITUTIVELY_ACTIVE_EGFR	15	-0.22538003	-0.6301337	0.90335304	1	1	Gab1	Reactome
REACTOME_FRS2_MEDIATED_CASCADE	18	-0.21937102	-0.6262498	0.9240987	1	1	Map2k2;Raf1;Cdk1;Kras	Reactome
REACTOME_FORMATION_OF_THE_HIV1_EARLY_ELONGATION_COMPLEX	25	-0.19652131	-0.6047531	0.9688109	1	1	Ctdp1;Polr2i;Ercc3;Ccnh;Polr2e;Gtf2f2;Polr2b;Polr2l;Mnat1;Ercc2	Reactome
REACTOME_SIGNALING_BY_FGFR1_FUSION_MUTANTS	18	-0.20755449	-0.59835017	0.95132744	1	1	Fgfr1op;Myo18a;Cux1;Trim24;Gab2;Fgfr1op2;Plcg1;Stat3	Reactome
REACTOME_MRNA_SPLICING_MINOR_PATHWAY	38	-0.17651543	-0.59745204	0.97795594	1	1	Ncbp2;Polr2f;Snrpd1;Snrpg;Polr2c;Polr2j;Txnl4a;Snrpe;Snrpd2;Snrpd3	Reactome
REACTOME_PLATELET_AGGREGATION_PLUG_FORMATION	24	-0.1921777	-0.5931724	0.96303505	1	1	Csk;Sos1;Ptk2;Shc1;Itgb3;Tln1;Syk;Thpo;Fn1	Reactome
REACTOME_CYTOSOLIC_TRNA_AMINOACYLATION	24	-0.17934045	-0.55728424	0.98210734	1	1	Aars;Nars;Farsb;Yars;Aimp2;Cars;Hars;Eef1e1	Reactome
REACTOME_REGULATION_OF_ORNITHINE_DECARBOXYLASE_ODC	46	-0.15460093	-0.5479306	0.9980469	1	1	Psma2;Psmd7;Psmd14;Psmd2;Psme4;Odc1;Oaz2;Psmb3;Psma3;Oaz1;Psmc6;Azin1	Reactome
REACTOME_FANCONI_ANEMIA_PATHWAY	15	-0.19125277	-0.52751344	0.9815195	1	1	Usp1;Fanca;Zbtb32;Uba52	Reactome
REACTOME_ELONGATION_ARREST_AND_RECOVERY	23	-0.16807137	-0.51590997	0.9878788	1	1	Tceb3;Ctdp1;Polr2i;Polr2e;Gtf2f2;Polr2b;Polr2l;Ssrp1;Tcea1	Reactome
REACTOME_FORMATION_OF_RNA_POL_II_ELONGATION_COMPLEX_	34	-0.1508002	-0.5051682	0.9941176	1	1	Cdk7;Polr2g;Ncbp2;Polr2f;Gtf2h3;Polr2c;Tceb2;Polr2j;Gtf2h1;Tceb1	Reactome
REACTOME_RNA_POL_I_TRANSCRIPTION	37	-0.14121124	-0.4845721	0.99387753	1	1	Hist1h2bc;Taf1b;Polr1c;H3f3b;Ercc3;Ccnh;Hist1h3b;Mapk3;Mnat1;Ehmt2;Ercc2;Ubtf	Reactome
REACTOME_FORMATION_OF_TUBULIN_FOLDING_INTERMEDIATES_BY_CCT_TRIC	16	-0.16416804	-0.4534356	0.99810606	1	1	Cct5;Cct4;Cct3;Cct6a;Tuba1b;Cct8;Cct7;Tcp1;Cct2;Tubb2a;Tubb3;Tubb4b;Tuba1a;Tubb6;Tuba4a;Tuba1c	Reactome
REACTOME_INTEGRIN_ALPHAIIB_BETA3_SIGNALING	22	-0.14019187	-0.4215494	0.99613154	1	1	Ptpn1;Fgb	Reactome
REACTOME_TRNA_AMINOACYLATION	42	-0.11592773	-0.40833414	1	0.999474	1	Iars2;Qars;Wars2;Aars2;Eprs;Gars;Vars;Nars2;Wars;Rars;Vars2;Kars;Rars2;Dars2;Sars;Ppa1;Dars	Reactome
